# Supplementary material for: Clade 2.3.4.4b highly pathogenic avian influenza H5N1 viruses: knowns, unknowns, and challenges
Source: J Virol. 2025 May 9;99(6):e00424-25. doi: 10.1128/jvi.00424-25 (PMC12172449; doi:10.1128/jvi.00424-25)
Supplement: Data S1 — Sequence information of the phylogenetic tree for avian influenza A (H5N1) virus from GISAID EpiFlu database (1997-2024). [file jvi.00424-25-s0001.xlsx]

## Sheet: Sheet1
Data S1. Sequence information of phylogenetic tree for avian influenza A (H5N1) virus from GISAID EpiFlu database (1997-2024)
Isolate_Name	Isolate ID	Subtype	Clade	Location	Host	Collection_Date
A/turkey_vulture/Valparaiso/230187-1/2022	EPI2609494	A/H5N1	2.3.4.4b	Valparaiso	turkey	2022-12-31
A/Chicken/Argentina/2305-6/2023	EPI2872917	A/H5N1	2.3.4.4b	Argentina	Chicken	2023-5-18
A/Chicken/Argentina/2796-2/2023	EPI2872933	A/H5N1	2.3.4.4b	Argentina	Chicken	2023-6-13
A/Chicken/Argentina/2034-5/2023	EPI2872879	A/H5N1	2.3.4.4b	Argentina	Chicken	2023-5-5
A/Duck/Argentina/2197-1/2023	EPI2872901	A/H5N1	2.3.4.4b	Argentina	Duck	2023-5-11
A/Chicken/Argentina/2064-3/2023	EPI2872894	A/H5N1	2.3.4.4b	Argentina	Chicken	2023-5-8
A/Avian/Argentina/1790-5/2023	EPI2872855	A/H5N1	2.3.4.4b	Argentina	Avian	2023-4-24
A/South_American_fur_seal/Argentina/RN-PB019/2023	EPI3084241	A/H5N1	2.3.4.4b	Argentina	seal	2023-8-26
A/Chicken/Argentina/1984-4/2023	EPI2872871	A/H5N1	2.3.4.4b	Argentina	Chicken	2023-5-4
A/Chicken/Argentina/1708-1/2023	EPI2872815	A/H5N1	2.3.4.4b	Argentina	Chicken	2023-4-19
A/Duck/Argentina/1712-5/2023	EPI2872839	A/H5N1	2.3.4.4b	Argentina	Duck	2023-4-19
A/chicken/Araucania/239569-2/2023	EPI2609407	A/H5N1	2.3.4.4b	Araucania	chicken	2023-3-2
A/Turkey/Argentina/1348-3/2023	EPI2872784	A/H5N1	2.3.4.4b	Argentina	Turkey	2023-3-31
A/tern/Espirito_Santo/MAPA-1339N2/2023	EPI2908529	A/H5N1	2.3.4.4b	Espirito_Santo	tern	2023-5-15
A/Chicken/Argentina/1340-2/2023	EPI2872776	A/H5N1	2.3.4.4b	Argentina	Chicken	2023-3-31
A/backyard_chicken/Uruguay/UDELAR-144-M3/2023	EPI2758928	A/H5N1	2.3.4.4b	Uruguay	chicken	2023-5-3
A/chicken/Bolivar/ICA-3500/2022	EPI2495625	A/H5N1	2.3.4.4b	Bolivar	chicken	2022-11-8
A/chicken/Choco/ICA-3502/2022	EPI2495633	A/H5N1	2.3.4.4b	Choco	chicken	2022-11-13
A/chicken/Cordoba/ICA-3499/2022	EPI2495649	A/H5N1	2.3.4.4b	Cordoba	chicken	2022-11-26
A/Chicken/Argentina/3657-2/2023	EPI2872949	A/H5N1	2.3.4.4b	Argentina	Chicken	2023-7-26
A/Chicken/Argentina/3346-1/2023	EPI2872941	A/H5N1	2.3.4.4b	Argentina	Chicken	2023-7-6
A/Chicken/Argentina/3695-3/2023	EPI2872957	A/H5N1	2.3.4.4b	Argentina	Chicken	2023-7-27
A/Pelican/Venezuela/Inf9/2022	EPI2310036	A/H5N1	2.3.4.4b	Venezuela	Pelican	2022-12-12
A/peruvian_booby/Peru/LIM-INS-012/2023	EPI2586389	A/H5N1	2.3.4.4b	Peru	peruvian_booby	2023-4-12
A/peruvian_booby/Peru/LIM-INS-004/2023	EPI2586325	A/H5N1	2.3.4.4b	Peru	peruvian_booby	2023-4-3
A/duck/Peru/LAM-INS-014/2023	EPI2791117	A/H5N1	2.3.4.4b	Peru	duck	2023-9-26
A/brown-hooded_gull/Los_Rios/SJCEIRR-2470941/2023	EPI2913263	A/H5N1	2.3.4.4b	Los_Rios	brown-hooded_gull	2023-4-4
A/chicken/Araucania/SJCEIRR-244469/2023	EPI2913271	A/H5N1	2.3.4.4b	Araucania	chicken	2023-3-25
A/black-necked_swan/Los_Rios/SJCEIRR-2472921/2023	EPI2913251	A/H5N1	2.3.4.4b	Los_Rios	black-necked_swan	2023-4-5
A/chicken/Aysen/SJCEIRR-2477921/2023	EPI2913211	A/H5N1	2.3.4.4b	Aysen	chicken	2023-4-9
A/Chicken/Argentina/2016-2/2023	EPI2872986	A/H5N1	2.3.4.4b	Argentina	Chicken	2023-5-3
A/Chicken/Argentina/747-1/2023	EPI2872970	A/H5N1	2.3.4.4b	Argentina	Chicken	2023-3-4
A/porpoise/Atacama/SJCEIRR-245355/2023	EPI2921527	A/H5N1	2.3.4.4b	Atacama	porpoise	2023-3-27
A/chicken/Magdalena/ICA-3503/2022	EPI2495657	A/H5N1	2.3.4.4b	Magdalena	chicken	2022-11-18
A/chicken/Ecuador/04/2022	EPI2245707	A/H5N1	2.3.4.4b	Ecuador	chicken	2022-11-25
A/duck/Peru/CAL-INS-013/2023	EPI2725734	A/H5N1	2.3.4.4b	Peru	duck	2023-7-24
A/chicken/Peru/AIS0549/2022	EPI2597220	A/H5N1	2.3.4.4b	Peru	chicken	2022-12-22
A/Goose/Argentina/389-1/2023	EPI2872455	A/H5N1	2.3.4.4b	Argentina	Goose	2023-2-11
A/Chicken/Argentina/559-8/2023	EPI2872603	A/H5N1	2.3.4.4b	Argentina	Chicken	2023-2-22
A/blue-winged_teal/Texas/UGAI22-2961/2022	EPI2507027	A/H5N1	2.3.4.4b	Texas	blue-winged_teal	2022-9-1
A/turkey/Minnesota/22-012123-001-original/2022	EPI2245960	A/H5N1	2.3.4.4b	Minnesota	turkey	2022-4-19
A/blue-winged_teal/Texas/UGAI22-3190/2022	EPI2507018	A/H5N1	2.3.4.4b	Texas	blue-winged_teal	2022-10-1
A/blue-winged_teal/Minnesota/UGAI22-3611/2022	EPI2507042	A/H5N1	2.3.4.4b	Minnesota	blue-winged_teal	2022-9-15
A/black_vulture/Georgia/W22-1056A/2022	EPI2507035	A/H5N1	2.3.4.4b	Georgia	black_vulture	2022-11-2
A/black_vulture/Louisiana/W23-118/2023	EPI2507050	A/H5N1	2.3.4.4b	Louisiana	black_vulture	2023-2-7
A/blue-winged_teal/Minnesota/AV22-680/2022	EPI2507066	A/H5N1	2.3.4.4b	Minnesota	blue-winged_teal	2022-9-1
A/black_vulture/North_Carolina/W22-1079C/2022	EPI2506964	A/H5N1	2.3.4.4b	North_Carolina	black_vulture	2022-11-4
A/black_vulture/Georgia/W22-972A/2022	EPI2506980	A/H5N1	2.3.4.4b	Georgia	black_vulture	2022-10-1
A/blue-winged_teal/Texas/UGAI22-3226/2022	EPI2506996	A/H5N1	2.3.4.4b	Texas	blue-winged_teal	2022-10-1
A/eagle/South_Carolina/W23-142A/2023	EPI2506988	A/H5N1	2.3.4.4b	South_Carolina	eagle	2023-2-19
A/eagle/Virginia/W22-101/2023	EPI2507011	A/H5N1	2.3.4.4b	Virginia	eagle	2023-1-3
A/Bald_Eagle/BC/OTH-33-36/2022(H5N1)_	EPI2219866	A/H5N1	2.3.4.4b	BC	Bald_Eagle	2022-2-3
A/duck/Pennsylvania/22-013368-002-original/2022	EPI2246600	A/H5N1	2.3.4.4b	Pennsylvania	duck	2022-5-2
A/harbor_seal/Maine/22-020455-005-original/2022	EPI2110485	A/H5N1	2.3.4.4b	Maine	harbor_seal	2022-6-27
A/chicken/Colorado/22-013057-001-original/2022	EPI2246376	A/H5N1	2.3.4.4b	Colorado	chicken	2022-4-28
A/chicken/Montana/22-012540-001-original/2022	EPI2246168	A/H5N1	2.3.4.4b	Montana	chicken	2022-4-22
A/chicken/Iowa/22-012510-002-original/2022	EPI2246144	A/H5N1	2.3.4.4b	Iowa	chicken	2022-4-25
A/fox/New_York/22-015066-001-original/2022	EPI2473494	A/H5N1	2.3.4.4b	New_York	fox	2022-4-15
A/fox/Wisconsin/22-014746-015-original/2022	EPI2473455	A/H5N1	2.3.4.4b	Wisconsin	fox	2022-5-3
A/red_fox/Michigan/22-017507-007-original/2022	EPI2473620	A/H5N1	2.3.4.4b	Michigan	red_fox	2022-5-5
A/black_vulture/Georgia/W22-933C/2022	EPI2506900	A/H5N1	2.3.4.4b	Georgia	black_vulture	2022-9-29
A/blue-winged_teal/Texas/UGAI22-2966/2022	EPI2506892	A/H5N1	2.3.4.4b	Texas	blue-winged_teal	2022-9-1
A/Sebastopol_goose/Massachusetts/22-009371-001-original/2022	EPI2050341	A/H5N1	2.3.4.4b	Massachusetts	Sebastopol_goose	2022-3-25
A/turkey/Minnesota/23-031477-001-original/2023	EPI2869836	A/H5N1	2.3.4.4b	Minnesota	turkey	2023-10-16
A/turkey/Minnesota/23-031338-001-original/2023	EPI2869756	A/H5N1	2.3.4.4b	Minnesota	turkey	2023-10-11
A/Snow_Goose/SK/FAV-0216-01/2022	EPI2246880	A/H5N1	2.3.4.4b	SK	Snow_Goose	2022-4-1
A/swan/Ohio/OH22-22368-2/2022	EPI2606376	A/H5N1	2.3.4.4b	Ohio	swan	2022-9-25
A/chicken/Ohio/OH22-7075/2022	EPI2606579	A/H5N1	2.3.4.4b	Ohio	chicken	2022-3-28
A/chicken/Ohio/OH22-26275-3/2022	EPI2606596	A/H5N1	2.3.4.4b	Ohio	chicken	2022-11-3
A/turkey/Minnesota/23-031508-002-original/2023	EPI2869884	A/H5N1	2.3.4.4b	Minnesota	turkey	2023-10-16
A/harbor_seal/Washington/23-026504-002-original/2023	EPI2759139	A/H5N1	2.3.4.4b	Washington	harbor_seal	2023-8-29
A/Chicken/BC/FAV-0402-OS/2022	EPI2056405	A/H5N1	2.3.4.4b	BC	Chicken	2022-5-12
A/common_eiders/Maine/W22-481B/2022	EPI2188227	A/H5N1	2.3.4.4b	Maine	common_eiders	2022-6-12
A/manx_shearwater/Alaska/23-025002-003-original/2023	EPI2895287	A/H5N1	2.3.4.4b	Alaska	manx_shearwater	2023-7-19
A/domestic_duck/California/23-037681-001-original/2023	EPI2895399	A/H5N1	2.3.4.4b	California	domestic_duck	2023-11-28
A/pheasant/Colorado/23-037672-002-original/2023	EPI2895431	A/H5N1	2.3.4.4b	Colorado	pheasant	2023-11-28
A/chicken/Tennessee/22-036544-002-original/2022	EPI2260814	A/H5N1	2.3.4.4b	Tennessee	chicken	2022-11-11
A/chicken/Florida/22-036555-001-original/2022	EPI2260830	A/H5N1	2.3.4.4b	Florida	chicken	2022-11-8
A/black_bear/Alaska/22-036396-001-original/2022	EPI2260734	A/H5N1	2.3.4.4b	Alaska	black_bear	2022-1-1
A/chicken/Florida/22-036767-001-original/2022	EPI2260758	A/H5N1	2.3.4.4b	Florida	chicken	2022-11-14
A/turkey/Florida/22-036768-001-original/2022	EPI2260766	A/H5N1	2.3.4.4b	Florida	turkey	2022-11-15
A/pheasant/Michigan/22-036108-001-original/2022	EPI2260774	A/H5N1	2.3.4.4b	Michigan	pheasant	2022-11-8
A/turkey/South_Dakota/22-037934-001-original/2022	EPI2260614	A/H5N1	2.3.4.4b	South_Dakota	turkey	2022-11-23
A/rhea/Arizona/22-037270-002-original/2022	EPI2260566	A/H5N1	2.3.4.4b	Arizona	rhea	2022-11-14
A/chicken/Alaska/22-037940-001-original/2022	EPI2260582	A/H5N1	2.3.4.4b	Alaska	chicken	2022-11-23
A/chicken/South_Dakota/22-037931-001-original/2022	EPI2260590	A/H5N1	2.3.4.4b	South_Dakota	chicken	2022-11-21
A/great_black-backed_gull/Massachusetts/22-025071-003-original/2022	EPI2310314	A/H5N1	2.3.4.4b	Massachusetts	great_black-backed_gull	2022-7-23
A/black_vulture/Georgia/W22-406/2022	EPI2609653	A/H5N1	2.3.4.4b	Georgia	black_vulture	2022-6-23
A/turkey/South_Dakota/22-009979-002-original/2022	EPI2053834	A/H5N1	2.3.4.4b	South_Dakota	turkey	2022-4-1
A/turkey/New_Hampshire/22-007886-001-original/2022	EPI2014141	A/H5N1	2.3.4.4b	New_Hampshire	turkey	2022-3-15
A/chicken/Virginia/22-033680-002-original/2022	EPI2263786	A/H5N1	2.3.4.4b	Virginia	chicken	2022-10-21
A/chicken/Washington/22-035749-001-original/2022	EPI2263618	A/H5N1	2.3.4.4b	Washington	chicken	2022-11-2
A/chicken/Oregon/22-035197-001-original/2022	EPI2263538	A/H5N1	2.3.4.4b	Oregon	chicken	2022-11-1
A/chicken/Oregon/22-034833-001-original/2022	EPI2263426	A/H5N1	2.3.4.4b	Oregon	chicken	2022-10-28
A/Owl/Texas/USDA-012996-001/2022	EPI2703776	A/H5N1	2.3.4.4b	Texas	Owl	2022-4-26
A/Red-shouldered_Hawk/Delaware/USDA-004621-001/2022	EPI2703827	A/H5N1	2.3.4.4b	Delaware	Red-shouldered_Hawk	2022-2-10
A/chicken/Oregon/22-030743-001-original/2022	EPI2263394	A/H5N1	2.3.4.4b	Oregon	chicken	2022-9-28
A/turkey/BC/AIVPHL-98/2022	EPI2428121	A/H5N1	2.3.4.4b	BC	turkey	2022-5-14
A/chicken/Iowa/23-032138-001-original/2023	EPI2870162	A/H5N1	2.3.4.4b	Iowa	chicken	2023-10-22
A/turkey/California/23-032623-001-original/2023	EPI2870146	A/H5N1	2.3.4.4b	California	turkey	2023-10-24
A/turkey/California/22-032159-001-original/2022	EPI2264203	A/H5N1	2.3.4.4b	California	turkey	2022-10-10
A/domestic_duck/New_Jersey/22-032412-001-original/2022	EPI2264147	A/H5N1	2.3.4.4b	New_Jersey	domestic_duck	2022-10-11
A/turkey/Utah/22-032951-001-original/2022	EPI2264043	A/H5N1	2.3.4.4b	Utah	turkey	2022-10-11
A/northern_shoveler/BC/AIVPHL-247/2022	EPI2428881	A/H5N1	2.3.4.4b	BC	northern_shoveler	2022-9-12
A/canada_goose/BC/AIVPHL-234/2022	EPI2428850	A/H5N1	2.3.4.4b	BC	canada_goose	2022-9-6
A/american_crow/BC/AIVPHL-297/2022	EPI2429070	A/H5N1	2.3.4.4b	BC	american_crow	2022-11-28
A/bald_eagle/BC/AIVPHL-324/2022	EPI2429110	A/H5N1	2.3.4.4b	BC	bald_eagle	2022-12-12
A/barred_owl/BC/AIVPHL-346/2022	EPI2429224	A/H5N1	2.3.4.4b	BC	barred_owl	2022-12-30
A/american_wigeon/Alaska/USGS-0890/2022	EPI2909429	A/H5N1	2.3.4.4b	Alaska	american_wigeon	2022-10-14
A/chicken/Oregon/23-032327-001-original/2023	EPI2870266	A/H5N1	2.3.4.4b	Oregon	chicken	2023-10-20
A/duck/Arizona/S1-AZMCP12122022-S4/2022	EPI2413843	A/H5N1	2.3.4.4b	Arizona	duck	2022-12-12
A/chicken/Idaho/22-014425-002-original/2022	EPI2258831	A/H5N1	2.3.4.4b	Idaho	chicken	2022-5-6
A/canada_goose/BC/AIVPHL-201/2022	EPI2428670	A/H5N1	2.3.4.4b	BC	canada_goose	2022-7-6
A/canada_goose/BC/AIVPHL-221/2022	EPI2428756	A/H5N1	2.3.4.4b	BC	canada_goose	2022-8-2
A/Red_Fox/NL/FAV-0075/2023	EPI2513407	A/H5N1	2.3.4.4b	NL	Red_Fox	2023-1-31
A/Common_Raven/Connecticut/USDA-009204-001/2022	EPI2711696	A/H5N1	2.3.4.4b	Connecticut	Common_Raven	2022-3-24
A/goose/New_Hampshire/USDA-010920-002/2022	EPI2712560	A/H5N1	2.3.4.4b	New_Hampshire	goose	2022-4-7
A/Peregrine_Falcon/BC/AIVPHL-671/2022	EPI2855948	A/H5N1	2.3.4.4b	BC	Peregrine_Falcon	2022-11-14
A/American_Crow/BC/AIVPHL-922/2023	EPI2855949	A/H5N1	2.3.4.4b	BC	American_Crow	2023-1-30
A/American_Wigeon/North_Carolina/USDA-001330-030/2022	EPI2709343	A/H5N1	2.3.4.4b	North_Carolina	American_Wigeon	2022-1-8
A/Great_Horned_Owl/BC/AIVPHL-956/2023	EPI2856087	A/H5N1	2.3.4.4b	BC	Great_Horned_Owl	2023-2-27
A/Trumpeter_Swan/BC/AIVPHL-775/2022	EPI2856106	A/H5N1	2.3.4.4b	BC	Trumpeter_Swan	2022-11-28
A/Red_Tailed_Hawk/BC/AIVPHL-941/2023	EPI2856060	A/H5N1	2.3.4.4b	BC	Red_Tailed_Hawk	2023-2-6
A/Snow_Goose/BC/AIVPHL-727/2022	EPI2856052	A/H5N1	2.3.4.4b	BC	Snow_Goose	2022-11-21
A/Mallard/BC/AIVPHL-704/2022	EPI2856020	A/H5N1	2.3.4.4b	BC	Mallard	2022-11-19
A/Barred_Owl/BC/AIVPHL-982/2023	EPI2856275	A/H5N1	2.3.4.4b	BC	Barred_Owl	2023-3-10
A/Striped_Skunk/BC/AIVPHL-1083/2023	EPI2856648	A/H5N1	2.3.4.4b	BC	Striped_Skunk	2023-4-20
A/American_Crow/BC/AIVPHL-1469/2023	EPI2856582	A/H5N1	2.3.4.4b	BC	American_Crow	2023-12-1
A/Mallard/North_Carolina/USDA-004008-010/2022	EPI2710410	A/H5N1	2.3.4.4b	North_Carolina	Mallard	2022-2-1
A/chicken/Nebraska/22-010905-001-original/2022	EPI2179564	A/H5N1	2.3.4.4b	Nebraska	chicken	2022-4-11
A/chicken/New_Jersey/23-027703-001-original/2023	EPI2894959	A/H5N1	2.3.4.4b	New_Jersey	chicken	2023-9-13
A/chicken/Michigan/22-013961-001-original/2022	EPI2182055	A/H5N1	2.3.4.4b	Michigan	chicken	2022-5-4
A/chicken/Tennessee/23-033119-001-original/2023	EPI2873515	A/H5N1	2.3.4.4b	Tennessee	chicken	2023-10-30
A/turkey/South_Dakota/23-034369-001-original/2023	EPI2873828	A/H5N1	2.3.4.4b	South_Dakota	turkey	2023-11-7
A/American_Crow/PEI/FAV-0019-3/2022	EPI2513064	A/H5N1	2.3.4.4b	PEI	American_Crow	2022-12-28
A/duck/North_Carolina/W22-1114A/2022	EPI2497145	A/H5N1	2.3.4.4b	North_Carolina	duck	2022-12-1
A/gull/North_Carolina/W22-1215A/2022	EPI2510821	A/H5N1	2.3.4.4b	North_Carolina	gull	2022-12-6
A/chicken/Oregon/23-034934-001-original/2023	EPI2906254	A/H5N1	2.3.4.4b	Oregon	chicken	2023-11-6
A/chicken/Iowa/23-034841-001-original/2023	EPI2906406	A/H5N1	2.3.4.4b	Iowa	chicken	2023-11-9
A/gull/North_Carolina/W1215B/2022	EPI2510337	A/H5N1	2.3.4.4b	North_Carolina	gull	2022-12-6
A/turkey/South_Dakota/23-036674-002-original/2023	EPI2899742	A/H5N1	2.3.4.4b	South_Dakota	turkey	2023-11-19
A/neotropic_cormorant/Arizona/245467/2022	EPI2298213	A/H5N1	2.3.4.4b	Arizona	neotropic_cormorant	2022-5-23
A/black_vulture/Georgia/W22-750B/2022	EPI2456393	A/H5N1	2.3.4.4b	Georgia	black_vulture	2022-9-1
A/black_vulture/South_Carolina/W22-623/2022	EPI2456440	A/H5N1	2.3.4.4b	South_Carolina	black_vulture	2022-8-22
A/chicken/Wyoming/22-015810-002-original/2022	EPI2259511	A/H5N1	2.3.4.4b	Wyoming	chicken	2022-5-17
A/American_crow/New_York/23-004806-001-original/2023	EPI2613582	A/H5N1	2.3.4.4b	New_York	American_crow	2023-2-8
A/great_horned_owl/Montana/23-004958-001-original/2023	EPI2613590	A/H5N1	2.3.4.4b	Montana	great_horned_owl	2023-2-8
A/great_horned_owl/Colorado/23-004706-001-original/2023	EPI2613574	A/H5N1	2.3.4.4b	Colorado	great_horned_owl	2023-2-6
A/red-tailed_hawk/Colorado/23-005618-001-original/2023	EPI2613654	A/H5N1	2.3.4.4b	Colorado	red-tailed_hawk	2023-2-14
A/Coopers_hawk/New_Mexico/23-004581-001-original/2023	EPI2613550	A/H5N1	2.3.4.4b	New_Mexico	Coopers_hawk	2023-2-4
A/American_crow/Iowa/23-007468-001-original/2023	EPI2613902	A/H5N1	2.3.4.4b	Iowa	American_crow	2023-3-2
A/crow/Minnesota/23-007350-001-original/2023	EPI2613886	A/H5N1	2.3.4.4b	Minnesota	crow	2023-3-3
A/red-tailed_hawk/Utah/23-007867-003-original/2023	EPI2613942	A/H5N1	2.3.4.4b	Utah	red-tailed_hawk	2023-3-3
A/bufflehead/California/23-007656-001-original/2023	EPI2613918	A/H5N1	2.3.4.4b	California	bufflehead	2023-3-1
A/red-tailed_hawk/California/23-006644-003-original/2023	EPI2613806	A/H5N1	2.3.4.4b	California	red-tailed_hawk	2023-2-14
A/American_crow/Iowa/23-010832-001-original/2023	EPI2614158	A/H5N1	2.3.4.4b	Iowa	American_crow	2023-4-4
A/glaucous_gull/California/23-010132-001-original/2023	EPI2614150	A/H5N1	2.3.4.4b	California	glaucous_gull	2023-3-21
A/great_horned_owl/Colorado/23-007956-001-original/2023	EPI2613958	A/H5N1	2.3.4.4b	Colorado	great_horned_owl	2023-3-7
A/bald_eagle/South_Carolina/23-008111-002-original/2023	EPI2613998	A/H5N1	2.3.4.4b	South_Carolina	bald_eagle	2023-3-4
A/red-shouldered_hawk/New_York/23-012563-001-original/2023	EPI2614342	A/H5N1	2.3.4.4b	New_York	red-shouldered_hawk	2023-4-13
A/turkey_vulture/Utah/23-012749-001-original/2023	EPI2614366	A/H5N1	2.3.4.4b	Utah	turkey_vulture	2023-4-20
A/red-tailed_hawk/Montana/23-011216-001-original/2023	EPI2614214	A/H5N1	2.3.4.4b	Montana	red-tailed_hawk	2023-4-3
A/great_horned_owl/Colorado/23-015245-001-original/2023	EPI2614550	A/H5N1	2.3.4.4b	Colorado	great_horned_owl	2023-5-9
A/black_vulture/Pennsylvania/23-015072-001-original/2023	EPI2614526	A/H5N1	2.3.4.4b	Pennsylvania	black_vulture	2023-4-6
A/bald_eagle/Pennsylvania/23-015074-001-original/2023	EPI2614534	A/H5N1	2.3.4.4b	Pennsylvania	bald_eagle	2023-3-13
A/fox/England/015850/2022	EPI2437468	A/H5N1	2.3.4.4b	England	fox	2022-8-23
A/Mallard_Duck/Netherlands/29/2022	EPI2240742	A/H5N1	2.3.4.4b	Netherlands	Mallard_Duck	2022-11-17
A/chicken/Iceland/2022AI02565/2022	EPI2062330	A/H5N1	2.3.4.4b	Iceland	chicken	2022-4-14
A/Gadwall/Netherlands/3/2022	EPI2240718	A/H5N1	2.3.4.4b	Netherlands	Gadwall	2022-11-15
A/northern_gannet/Spain/22VIR12774-313453-1/2022	EPI2291595	A/H5N1	2.3.4.4b	Spain	northern_gannet	2022-9-25
A/Ciconia_ciconia/Spain/22VIR12774-303394-2/2022	EPI2291587	A/H5N1	2.3.4.4b	Spain	Ciconia_ciconia	2022-9-19
A/seagull/Spain/22VIR12774-154347-15/2022	EPI2291526	A/H5N1	2.3.4.4b	Spain	seagull	2022-11-17
A/northern_gannet/Spain/22VIR12774-203614-2/2022	EPI2291564	A/H5N1	2.3.4.4b	Spain	northern_gannet	2022-9-21
A/Barnacle_Goose/Netherlands/23023644-001/2023	EPI2792774	A/H5N1	2.3.4.4b	Netherlands	Barnacle_Goose	2023-11-7
A/domestic_goose/Germany-SH/AI04267/2022	EPI2244295	A/H5N1	2.3.4.4b	Germany-SH	domestic_goose	2022-7-25
A/greylag_goose/England/395808/2022	EPI2278305	A/H5N1	2.3.4.4b	England	greylag_goose	2022-11-25
A/greylag_goose/England/334954/2022	EPI2278289	A/H5N1	2.3.4.4b	England	greylag_goose	2022-12-5
A/mute_swan/England/395769/2022	EPI2278297	A/H5N1	2.3.4.4b	England	mute_swan	2022-11-25
A/domestic_duck/England/170578/2022	EPI2278345	A/H5N1	2.3.4.4b	England	domestic_duck	2022-12-19
A/common_pheasant_/Sweden/SVA210923SZ0341/KN000366/M-2021	EPI1918765	A/H5N1	2.3.4.4b	Sweden	common_pheasant_	2021-9-22
A/pheasant/England/119954/2022	EPI2278225	A/H5N1	2.3.4.4b	England	pheasant	2022-12-6
A/red_fox/Netherlands/22000097-004/2022	EPI1956640	A/H5N1	2.3.4.4b	Netherlands	red_fox	2022-1-3
A/canada_goose/England/119770/2022	EPI2278177	A/H5N1	2.3.4.4b	England	goose	2022-11-30
A/canada_goose/England/119929/2022	EPI2278217	A/H5N1	2.3.4.4b	England	goose	2022-12-6
A/black-headed_gull/England/119705/2022	EPI2278145	A/H5N1	2.3.4.4b	England	black-headed_gull	2022-12-1
A/chicken/England/169222/2022	EPI2278049	A/H5N1	2.3.4.4b	England	chicken	2022-12-14
A/Chicken/England/159529/2022	EPI2277993	A/H5N1	2.3.4.4b	England	Chicken	2022-11-26
A/Domestic_Goose/England/161197/2022	EPI2278017	A/H5N1	2.3.4.4b	England	Goose	2022-11-29
A/Domestic_duck/England/159770/2022	EPI2278001	A/H5N1	2.3.4.4b	England	duck	2022-11-28
A/chicken/England/043315/2020	EPI1848940	A/H5N1	2.3.4.4b	England	chicken	2020-12-15
A/Turkey/England/156090/2022	EPI2277937	A/H5N1	2.3.4.4b	England	Turkey	2022-11-21
A/Chicken/England/154150/2022	EPI2277889	A/H5N1	2.3.4.4b	England	Chicken	2022-11-19
A/Mute_Swan/Sweden/SVA220103SZ0264/FB000004/AB-2022	EPI1994418	A/H5N1	2.3.4.4b	Sweden	Mute_Swan	2022-1-1
A/european_herring_gull/Leningrad_region/RII-WD478S/2023	EPI2759288	A/H5N1	2.3.4.4b	Leningrad_region	european_herring_gull	2023-8-25
A/barnacle_goose/Sweden/SVA211220SZ0202/FB004847/2021	EPI1982600	A/H5N1	2.3.4.4b	Sweden	barnacle_goose	2021-12-20
A/peregrine_falcon/Sweden/SVA231027SZ0234/FB004372/U-2023	EPI2794533	A/H5N1	2.3.4.4b	Sweden	peregrine_falcon	2023-6-23
A/black-headed_gull/England/258716/2023	EPI2509923	A/H5N1	2.3.4.4b	England	black-headed_gull	2023-3-23
A/mule_duck/France/21348/2021	EPI2723442	A/H5N1	2.3.4.4b	France	mule_duck	2021-12-1
A/Greylag_goose/England/118319/2022	EPI2233130	A/H5N1	2.3.4.4b	England	Greylag_goose	2022-10-25
A/Pelecanus_conspicillatus/Belgium/12905-0001/2022	EPI2296234	A/H5N1	2.3.4.4b	Belgium	Pelecanus_conspicillatus	2022-11-8
A/turkey/Italy/21VIR10251/2021	EPI1944389	A/H5N1	2.3.4.4b	Italy	turkey	2021-11-25
A/turkey/Italy/21VIR9767-3/2021	EPI1944381	A/H5N1	2.3.4.4b	Italy	turkey	2021-11-17
A/goose/Magadan/2272-5/2022_	EPI2669558	A/H5N1	2.3.4.4b	Magadan	goose	2022-10-9
A/common_tern/Slovenia/PER1276-23MA_23VIR10323-21/2023	EPI2820717	A/H5N1	2.3.4.4b	Slovenia	common_tern	2023-7-20
A/mute_swan/Slovenia/PER1486-23TA_23VIR10323-22/2023	EPI2820725	A/H5N1	2.3.4.4b	Slovenia	mute_swan	2023-9-11
A/guinea_fowl/Italy/23VIR10341-6/2023	EPI2820733	A/H5N1	2.3.4.4b	Italy	guinea_fowl	2023-11-16
A/magpie/Italy/21VIR9487-2/2021	EPI1944349	A/H5N1	2.3.4.4b	Italy	magpie	2021-11-5
A/house_sparrow/Slovenia/PER351-23MA_23VIR10323-19/2023	EPI2820701	A/H5N1	2.3.4.4b	Slovenia	house_sparrow	2023-3-3
A/Wild_goose/Italy/21VIR10193/2021	EPI1944341	A/H5N1	2.3.4.4b	Italy	Wild_goose	2021-11-23
A/Eurasian_wigeon/Italy/21VIR8919-3/2021	EPI1944256	A/H5N1	2.3.4.4b	Italy	Eurasian_wigeon	2021-10-28
A/chicken/Italy/21VIR10389/2021	EPI1944304	A/H5N1	2.3.4.4b	Italy	chicken	2021-11-30
A/Gallus_gallus/Belgium/011110002/2023	EPI2437060	A/H5N1	2.3.4.4b	Belgium	Gallus_gallus	2023-2-3
A/peafowl/England/061723/2021	EPI2071304	A/H5N1	2.3.4.4b	England	peafowl	2021-11-23
A/greylag_goose/Northern_Ireland/17077/2021	EPI2071312	A/H5N1	2.3.4.4b	Northern_Ireland	greylag_goose	2021-11-24
A/chicken/Czech_Republic/8028-2/2022	EPI2100179	A/H5N1	2.3.4.4b	Czech_Republic	chicken	2022-4-13
A/chicken/Czech_Republic/102orig/2023	EPI2305241	A/H5N1	2.3.4.4b	Czech_Republic	chicken	2023-1-2
A/chicken/Czech_Republic/180shed-3A_orig/2023	EPI2305265	A/H5N1	2.3.4.4b	Czech_Republic	chicken	2023-1-4
A/England/232780677/2023	EPI2718820	A/H5N1	2.3.4.4b	England	human	2023-7-7
A/black-legged_kittiwake/Finland/8808/2023	EPI2755470	A/H5N1	2.3.4.4b	Finland	black-legged_kittiwake	2023-7-28
A/arctic-fox/Finland/675/2023	EPI2755462	A/H5N1	2.3.4.4b	Finland	arctic-fox	2023-8-1
A/lesser_black-backed_gull/Germany-SH/AI04277/2022	EPI2244359	A/H5N1	2.3.4.4b	Germany-SH	lesser_black-backed_gull	2022-7-20
A/Anser_anser/France/22P007390/2022	EPI2725874	A/H5N1	2.3.4.4b	France	Anser_anser	2022-2-3
A/common_tern/Finland/7479/2023	EPI2755494	A/H5N1	2.3.4.4b	Finland	common_tern	2023-6-25
A/chicken/Germany-BY/2023AI04818-AK5023/2023	EPI2778891	A/H5N1	2.3.4.4b	Germany-BY	chicken	2023-5-22
A/domestic_goose/Poland/H1931-T1/2021	EPI1937639	A/H5N1	2.3.4.4b	Poland	goose	2021-11-3
A/black-headed_gull/Sweden/SVA220617SZ0305/FB001920/K-2022	EPI2150675	A/H5N1	2.3.4.4b	Sweden	black-headed_gull	2022-6-16
A/swan/Austria/22004012-001/2022	EPI2589251	A/H5N1	2.3.4.4b	Austria	swan	2022-1-14
A/Common_Teal/Netherlands/5/2022	EPI2223264	A/H5N1	2.3.4.4b	Netherlands	Common_Teal	2022-11-1
A/Eurasian_Wigeon/Netherlands/3/2022	EPI2223295	A/H5N1	2.3.4.4b	Netherlands	Eurasian_Wigeon	2022-10-21
A/mute_swan/Austria/22007848-001/2022	EPI2589299	A/H5N1	2.3.4.4b	Austria	mute_swan	2022-1-24
A/Mallard/Netherlands/22/2022	EPI2198078	A/H5N1	2.3.4.4b	Netherlands	Mallard	2022-10-13
A/brant/Germany-HH/AI02419/2022	EPI2638926	A/H5N1	2.3.4.4b	Germany-HH	brant	2022-4-8
A/European_herring_gull/Netherlands/16/2023	EPI2790779	A/H5N1	2.3.4.4b	Netherlands	European_herring_gull	2023-10-17
A/Common_Tern/Netherlands/10/2023	EPI2622921	A/H5N1	2.3.4.4b	Netherlands	Common_Tern	2023-6-9
A/Gallus_gallus/Belgium/13078-0001/2022	EPI2296256	A/H5N1	2.3.4.4b	Belgium	Gallus_gallus	2022-11-9
A/Barnacle_goose/Luxembourg/22033922/2022	EPI2050822	A/H5N1	2.3.4.4b	Luxembourg	Barnacle_goose	2022-2-4
A/great_crested_grebe/Netherlands/22001219-002/2022	EPI1990440	A/H5N1	2.3.4.4b	Netherlands	great_crested_grebe	2022-1-18
A/common_buzzard/Netherlands/22002263-002/2022	EPI1990424	A/H5N1	2.3.4.4b	Netherlands	common_buzzard	2022-1-29
A/Canada_goose/Luxembourg/22012198/2022	EPI2050814	A/H5N1	2.3.4.4b	Luxembourg	goose	2022-1-17
A/chicken/Czech_Republic/2750-1/2023	EPI2417020	A/H5N1	2.3.4.4b	Czech_Republic	chicken	2023-2-16
A/Great_cormorant/Luxembourg/21243185/2021	EPI2050799	A/H5N1	2.3.4.4b	Luxembourg	Great_cormorant	2021-12-14
A/great_skua/Scotland/041672/2021	EPI1923236	A/H5N1	2.3.4.4b	Scotland	great_skua	2021-7-20
A/turkey/Netherlands/21040980-001005/2021	EPI1947444	A/H5N1	2.3.4.4b	Netherlands	turkey	2021-12-20
A/common_buzzard/Netherlands/21038793-001/2021	EPI1941378	A/H5N1	2.3.4.4b	Netherlands	common_buzzard	2021-11-12
A/Bubo_bubo/Belgium/09467_0001/2022	EPI2351916	A/H5N1	2.3.4.4b	Belgium	Bubo_bubo	2022-7-18
A/greylag_goose/Netherlands/21039376-001/2021	EPI1941458	A/H5N1	2.3.4.4b	Netherlands	greylag_goose	2021-11-23
A/chicken/Italy/22VIR10044-14/2022	EPI2580767	A/H5N1	2.3.4.4b	Italy	chicken	2022-10-21
A/mute_swan/England/122962/2023	EPI2495693	A/H5N1	2.3.4.4b	England	mute_swan	2023-2-28
A/turkey/Wales/065047/2021	EPI2071520	A/H5N1	2.3.4.4b	Wales	turkey	2021-12-2
A/mute_swan/Austria/23165593/2023	EPI3052932	A/H5N1	2.3.4.4b	Austria	mute_swan	2023-12-15
A/duck/Cyprus/752-222VIR12133-13/2022	EPI2248039	A/H5N1	2.3.4.4b	Cyprus	duck	2022-11-28
A/mute_swan/Croatia/104/2021	EPI1942302	A/H5N1	2.3.4.4b	Croatia	mute_swan	2021-11-19
A/black-headed_gull/Italy/23VIR2152-1/2023	EPI2559639	A/H5N1	2.3.4.4b	Italy	black-headed_gull	2023-3-9
A/black-headed_gull/Italy/23VIR2046-6/2023	EPI2559631	A/H5N1	2.3.4.4b	Italy	black-headed_gull	2023-3-10
A/rural_goose/Italy/22VIR11820-5/2022	EPI2560047	A/H5N1	2.3.4.4b	Italy	rural_goose	2022-11-23
A/guinea_fowl/Italy/22VIR12135-1/2022	EPI2559991	A/H5N1	2.3.4.4b	Italy	guinea_fowl	2022-11-29
A/turkey/Italy/22VIR12938-3/2022	EPI2559983	A/H5N1	2.3.4.4b	Italy	turkey	2022-12-22
A/turkey/Spain/613-56_23VIR1687-22/2023	EPI2560159	A/H5N1	2.3.4.4b	Spain	turkey	2023-2-7
A/seagull/Spain/298-46_23VIR1687-21/2023	EPI2560151	A/H5N1	2.3.4.4b	Spain	seagull	2023-1-20
A/black-headead_gull/Spain/840-323VIR1687-25/2023	EPI2560175	A/H5N1	2.3.4.4b	Spain	black-headead_gull	2023-2-10
A/goose/Spain/4727-2223VIR1687-1/2022	EPI2560135	A/H5N1	2.3.4.4b	Spain	goose	2022-12-14
A/gray_heron/Spain/4688-323VIR1687-13/2022	EPI2560095	A/H5N1	2.3.4.4b	Spain	gray_heron	2022-11-8
A/goose/Croatia/107/2021	EPI1942304	A/H5N1	2.3.4.4b	Croatia	goose	2021-11-18
A/yellow-legged_gull/Spain/4836-423VIR1687-16/2022	EPI2560111	A/H5N1	2.3.4.4b	Spain	yellow-legged_gull	2022-12-20
A/chicken/Slovakia/145-swab_23VIR1686-7/2023	EPI2560287	A/H5N1	2.3.4.4b	Slovakia	chicken	2023-1-27
A/chicken/Austria/278221VIR11353/2021	EPI2782536	A/H5N1	2.3.4.4b	Austria	chicken	2021-11-29
A/peregrine_falcon/Czech_Republic/8420/2023	EPI2608681	A/H5N1	2.3.4.4b	Czech_Republic	peregrine_falcon	2023-5-26
A/mute_swan/Austria/2990-122VIR582-2/2021	EPI2782560	A/H5N1	2.3.4.4b	Austria	mute_swan	2021-12-14
A/turkey/Poland/H194121RS3290-3/2021	EPI2782416	A/H5N1	2.3.4.4b	Poland	turkey	2021-11-6
A_herring_gull_Latvia_28726321VIR8325-52021	EPI2782384	A/H5N1	2.3.4.4b	Latvia	herring_gull	2021-5-30
A/white-tailed_eagle/Sweden/SVA220412SZ0583/FB001304/AC-2022	EPI2068993	A/H5N1	2.3.4.4b	Sweden	white-tailed_eagle	2022-3-31
A/Pavo/Belgium/10906_0006/2022	EPI2208346	A/H5N1	2.3.4.4b	Belgium	Pavo	2022-9-18
A/white_stork/Netherlands/22012595-002/2022	EPI2129748	A/H5N1	2.3.4.4b	Netherlands	white_stork	2022-6-3
A/chicken/Wales/057026/2023	EPI2536742	A/H5N1	2.3.4.4b	Wales	chicken	2023-4-12
A/domestic_duck/England/012247/2022	EPI2072104	A/H5N1	2.3.4.4b	England	domestic_duck	2022-2-3
A/cat/Poland/Gda1/2023	EPI2610690	A/H5N1	2.3.4.4b	Poland	cat	2023-6-21
A/Mute_Swan/England/120738/2022	EPI2352698	A/H5N1	2.3.4.4b	England	Mute_Swan	2022-12-31
A/wild_goose/Spain/22VIR12774-434213-1/2022	EPI2293008	A/H5N1	2.3.4.4b	Spain	wild_goose	2022-11-8
A/Black-headed_Gull/Netherlands/59/2023	EPI2666775	A/H5N1	2.3.4.4b	Netherlands	Black-headed_Gull	2023-5-12
A/eurasian_curlew/Netherlands/20016890-001/2020	EPI1812383	A/H5N1	2.3.4.4b	Netherlands	eurasian_curlew	2020-11-1
A/barnacle_goose/Denmark/17572-1.01/2021-03-01	EPI1922851	A/H5N1	2.3.4.4b	Denmark	barnacle_goose	2021-3-1
A/peregrine_falcon/Czech_Republic/10854/2023	EPI2660634	A/H5N1	2.3.4.4b	Czech_Republic	peregrine_falcon	2023-7-17
A/Eurasian_Eagle-Owl/Netherlands/23009501-002/2023	EPI2660630	A/H5N1	2.3.4.4b	Netherlands	Eurasian_Eagle-Owl	2023-5-29
A/herring_gull/England/089428/2023	EPI2666823	A/H5N1	2.3.4.4b	England	herring_gull	2023-6-29
A/duck/France/INRAE-22315/2022	EPI2973654	A/H5N1	2.3.4.4b	France	duck	2022-4-24
A/griffon_vulture/France/INRAE-22428/2022	EPI2973651	A/H5N1	2.3.4.4b	France	griffon_vulture	2022-6-29
A/grey_goose/Austria/23139868-001/2023	EPI2801205	A/H5N1	2.3.4.4b	Austria	grey_goose	2023-10-23
A/mute_swan/Poland/MB020-2222VIR5675-3/2022	EPI2743466	A/H5N1	2.3.4.4b	Poland	mute_swan	2022-1-11
A/Gallus_gallus/Belgium/41900002/2022	EPI2013082	A/H5N1	2.3.4.4b	Belgium	Gallus_gallus	2022-3-28
A/goose/Czech_Republic/25322-179/2021	EPI2021894	A/H5N1	2.3.4.4b	Czech_Republic	goose	2021-12-18
A/turkey/Italy/21VIR11804-1/2021	EPI1961993	A/H5N1	2.3.4.4b	Italy	turkey	2021-12-27
A/Vulpes_vulpes/Belgium/86600016/2022	EPI2129816	A/H5N1	2.3.4.4b	Belgium	Vulpes_vulpes	2022-4-16
A/grey_heron/Netherlands/22000049-002/2021	EPI1970954	A/H5N1	2.3.4.4b	Netherlands	grey_heron	2021-12-30
A/turkey/England/081395/2022	EPI2075658	A/H5N1	2.3.4.4b	England	turkey	2022-5-31
A/domestic_duck/Northern_Ireland/AI36_21VIR11041-2/2021	EPI1958725	A/H5N1	2.3.4.4b	Northern_Ireland	domestic_duck	2021-12-1
A/Thalasseus_sandvicensis/Belgium/06376_0012/2023	EPI2841611	A/H5N1	2.3.4.4b	Belgium	Thalasseus_sandvicensis	2023-6-30
A/heron/Italy/21VIR10998-1/2021	EPI1962105	A/H5N1	2.3.4.4b	Italy	heron	2021-12-9
A/white-fronted_goose/Scotland/173468/2022	EPI2300515	A/H5N1	2.3.4.4b	Scotland	white-fronted_goose	2022-12-21
A/Chroicocephalus_ridibundus/Belgium/06376_0013/2023	EPI2841682	A/H5N1	2.3.4.4b	Belgium	Chroicocephalus_ridibundus	2023-6-30
A/Gannet/Scotland/084490/2022	EPI2100223	A/H5N1	2.3.4.4b	Scotland	Gannet	2022-6-6
A/Larus_argentatus/Belgium/085710001/2023	EPI2841706	A/H5N1	2.3.4.4b	Belgium	Larus_argentatus	2023-9-11
A/chicken/England/172713/2022	EPI2300485	A/H5N1	2.3.4.4b	England	chicken	2022-12-23
A/Pink-footed_Goose/Scotland/036871/2022	EPI2100199	A/H5N1	2.3.4.4b	Scotland	Pink-footed_Goose	2022-3-26
A/greylag_goose/Netherlands/22013385-002/2022	EPI2132867	A/H5N1	2.3.4.4b	Netherlands	greylag_goose	2022-8-2
A/greylag_goose/Netherlands/22013450-001/2022	EPI2132851	A/H5N1	2.3.4.4b	Netherlands	greylag_goose	2022-8-4
A/slender-billed_gull/Italy/23VIR5730-10/2023	EPI2611991	A/H5N1	2.3.4.4b	Italy	slender-billed_gull	2023-6-11
A/mute_swan/Poland/MB040-2222VIR5675-8/2022	EPI2743490	A/H5N1	2.3.4.4b	Poland	mute_swan	2022-1-20
A/Northern_gannet/Spain/3372-1222VIR10586-6/2022	EPI2220669	A/H5N1	2.3.4.4b	Spain	Northern_gannet	2022-9-15
A/White_stork/Spain/3438-322VIR10586-7/2022	EPI2220677	A/H5N1	2.3.4.4b	Spain	White_stork	2022-8-25
A/white-fronted_goose/Poland/MB028-2222VIR5675-1/2022	EPI2743474	A/H5N1	2.3.4.4b	Poland	white-fronted_goose	2022-1-14
A/mute_swan/Poland/MB122/2022	EPI2743562	A/H5N1	2.3.4.4b	Poland	mute_swan	2022-4-7
A/mute_swan/England/396216/2022	EPI2300721	A/H5N1	2.3.4.4b	England	mute_swan	2022-12-10
A/chicken/Poland/H296/2023	EPI2649369	A/H5N1	2.3.4.4b	Poland	chicken	2023-6-29
A/chicken/Poland/H282-T/2023	EPI2649368	A/H5N1	2.3.4.4b	Poland	chicken	2023-6-28
A/Anser_brachyrhynchus/Belgium/14776_0001/2022	EPI2415398	A/H5N1	2.3.4.4b	Belgium	Anser_brachyrhynchus	2022-12-15
A/european_herring_gull/Leningrad_region/RII-WD304S/2023	EPI2691307	A/H5N1	2.3.4.4b	Leningrad_region	european_herring_gull	2023-8-2
A/common_buzzard/Sweden/SVA230426SZ0326/FB001208/H-2023	EPI2557436	A/H5N1	2.3.4.4b	Sweden	common_buzzard	2023-4-25
A/chicken/England/011981/2022	EPI2008101	A/H5N1	2.3.4.4b	England	chicken	2022-2-2
A/turkey/England/016515/2022	EPI2008125	A/H5N1	2.3.4.4b	England	turkey	2022-2-20
A/lynx/Finland/Vi209-2222VIR3127-2/2022	EPI2197224	A/H5N1	2.3.4.4b	Finland	lynx	2022-2-1
A/Gallus_gallus/Belgium/171000001/2021	EPI1966001	A/H5N1	2.3.4.4b	Belgium	Gallus_gallus	2021-12-27
A/black-headed_gull/Poland/MB141-T/2023	EPI2648211	A/H5N1	2.3.4.4b	Poland	black-headed_gull	2023-4-20
A/black-headed_gull/Poland/MB145/2023	EPI2648214	A/H5N1	2.3.4.4b	Poland	black-headed_gull	2023-4-25
A/mute_swan/Poland/MB113/2023	EPI2648198	A/H5N1	2.3.4.4b	Poland	mute_swan	2023-2-10
A/cat/France/22P026544/2022	EPI2281678	A/H5N1	2.3.4.4b	France	cat	2022-12-24
A/mallard/Poland/MB105/2023	EPI2648205	A/H5N1	2.3.4.4b	Poland	mallard	2023-3-1
A/chicken/Poland/H130-T/2023	EPI2648203	A/H5N1	2.3.4.4b	Poland	chicken	2023-2-20
A/common_tern/Poland/MB247-5/2023	EPI2648241	A/H5N1	2.3.4.4b	Poland	common_tern	2023-5-30
A/black-headed_gull/Poland/MB210/2023	EPI2648239	A/H5N1	2.3.4.4b	Poland	black-headed_gull	2023-5-16
A/black-headed_gull/Poland/MB221-TKLM/2023	EPI2648244	A/H5N1	2.3.4.4b	Poland	black-headed_gull	2023-5-17
A/tern/Poland/MB245-M/2023	EPI2648246	A/H5N1	2.3.4.4b	Poland	tern	2023-1-1
A/mute_swan/Poland/MB203-NJ/2023	EPI2648236	A/H5N1	2.3.4.4b	Poland	mute_swan	2023-5-11
A/mute_swan/Croatia/6/2022_	EPI1956833	A/H5N1	2.3.4.4b	Croatia	mute_swan	2022-1-6
A/mute_swan/Czech_Republic/22380/2021	EPI1980556	A/H5N1	2.3.4.4b	Czech_Republic	mute_swan	2021-11-15
A/common_buzzard/England/122650/2023	EPI2464386	A/H5N1	2.3.4.4b	England	common_buzzard	2023-2-23
A/pink-footed_goose/England/398366/2023	EPI2464394	A/H5N1	2.3.4.4b	England	pink-footed_goose	2023-2-21
A/herring_gull/Latvia/27049-223VIR8835-8/2023	EPI2794176	A/H5N1	2.3.4.4b	Latvia	herring_gull	2023-5-15
A/white_mink/Finland/UH-357-E1/2023	EPI2917759	A/H5N1	2.3.4.4b	Finland	white_mink	2023-10-17
A/Branta_canadensis/Belgium/127320008/2022	EPI2764254	A/H5N1	2.3.4.4b	Belgium	Branta_canadensis	2022-10-24
A/Branta_canadensis/Belgium/127320013/2022	EPI2764262	A/H5N1	2.3.4.4b	Belgium	Branta_canadensis	2022-10-24
A/Branta_canadensis/Belgium/127410002/2022	EPI2764278	A/H5N1	2.3.4.4b	Belgium	Branta_canadensis	2022-10-24
A/black-headed_gull/Austria/23072665-007/2023	EPI2664950	A/H5N1	2.3.4.4b	Austria	black-headed_gull	2023-6-5
A/great_crested_grebe/Netherlands/22006193-001/2022	EPI2018115	A/H5N1	2.3.4.4b	Netherlands	great_crested_grebe	2022-3-27
A/chicken/Spain/587-122VIR2142-33/2022	EPI1998330	A/H5N1	2.3.4.4b	Spain	chicken	2022-2-14
A/whooper_swan/Ireland/03244422VIR1325-2/2021	EPI1998074	A/H5N1	2.3.4.4b	Ireland	whooper_swan	2021-11-9
A/turkey/Spain/140-38_22VIR2142-19/2022	EPI1998202	A/H5N1	2.3.4.4b	Spain	turkey	2022-1-15
A/swan/Romania/10678_22VIR2749-7/2022	EPI2015033	A/H5N1	2.3.4.4b	Romania	swan	2022-2-23
A/common_crane/Spain/597-222VIR2142-15/2022	EPI1998178	A/H5N1	2.3.4.4b	Spain	common_crane	2022-2-14
A/swan/Spain/4087-122VIR2142-1/2021	EPI1998210	A/H5N1	2.3.4.4b	Spain	swan	2021-12-22
A/swan/Romania/1045522VIR2749-4/2022	EPI2015009	A/H5N1	2.3.4.4b	Romania	swan	2022-2-9
A/duck/Omsk/19-5V/2021	EPI1957839	A/H5N1	2.3.4.4b	Omsk	duck	2021-9-24
A/Gallus_gallus/Belgium/123950002/2022	EPI2218234	A/H5N1	2.3.4.4b	Belgium	Gallus_gallus	2022-10-24
A/grey_heron/Croatia/132-b/2021	EPI2766638	A/H5N1	2.3.4.4b	Croatia	grey_heron	2021-12-8
A/chicken/Austria/2514-19_22VIR11382-1/2022	EPI2249071	A/H5N1	2.3.4.4b	Austria	chicken	2022-11-8
A/chicken/Tyumen/47-79V/2021	EPI1957985	A/H5N1	2.3.4.4b	Tyumen	chicken	2021-10-12
A/pheasant/Denmark/07972-1.03/2022-09-12	EPI2766698	A/H5N1	2.3.4.4b	Denmark	pheasant	2022-9-12
A/Ciconia_ciconia/Spain/485-222VIR6312-1/2022	EPI2105526	A/H5N1	2.3.4.4b	Spain	Ciconia_ciconia	2022-2-22
A/red_knot/Germany-SH/AI01010/2022	EPI1988853	A/H5N1	2.3.4.4b	Germany-SH	red_knot	2022-1-25
A/swan/Poland/MB078_22VIR2515-7/2022	EPI2014969	A/H5N1	2.3.4.4b	Poland	swan	2022-2-10
A/swan/Poland/MB08322VIR2515-8/2022	EPI2014977	A/H5N1	2.3.4.4b	Poland	swan	2022-2-17
A/pelican/Greece/64SP_22VIR3126-7/2022	EPI2028694	A/H5N1	2.3.4.4b	Greece	pelican	2022-3-10
A/white_mink/Finland/UH-353-E1/2023	EPI2917729	A/H5N1	2.3.4.4b	Finland	white_mink	2023-10-17
A/Eurasian_Magpie/Netherlands/1/2023	EPI2665400	A/H5N1	2.3.4.4b	Netherlands	Eurasian_Magpie	2023-7-14
A/Common_Tern/Netherlands/19/2023	EPI2665293	A/H5N1	2.3.4.4b	Netherlands	Common_Tern	2023-7-7
A/grey_heron/Croatia/132-c/2021	EPI1946170	A/H5N1	2.3.4.4b	Croatia	grey_heron	2021-12-8
A/common_guillemot/Sweden/SVA220727SZ0354/FB002465/I-2022	EPI2178782	A/H5N1	2.3.4.4b	Sweden	common_guillemot	2022-7-27
A/goose/Chelyabinsk/1341-3/2021	EPI2374852	A/H5N1	2.3.4.4b	Chelyabinsk	goose	2021-8-8
A/Gull/Iceland/2023AI04242/2022	EPI2635162	A/H5N1	2.3.4.4b	Iceland	Gull	2022-4-22
A/Black-headed_gull/Netherlands/2/2022	EPI2028983	A/H5N1	2.3.4.4b	Netherlands	Black-headed_gull	2022-4-6
A/White-tailed_eagle/Iceland/2023AI04257/2022	EPI2635230	A/H5N1	2.3.4.4b	Iceland	White-tailed_eagle	2022-10-16
A/Gyrfalcon/Iceland/2023AI04255/2022	EPI2635279	A/H5N1	2.3.4.4b	Iceland	Gyrfalcon	2022-10-11
A/Northern_gannet_/Iceland/2023AI04258/2022	EPI2635282	A/H5N1	2.3.4.4b	Iceland	Northern_gannet_	2022-8-22
A/chicken/Poland/H512-J/2023	EPI2930837	A/H5N1	2.3.4.4b	Poland	chicken	2023-10-13
A/mute_swan/Poland/MB333/2023	EPI2930749	A/H5N1	2.3.4.4b	Poland	mute_swan	2023-12-21
A/Black-headed_gull/Netherlands/6/2023	EPI2667806	A/H5N1	2.3.4.4b	Netherlands	Black-headed_gull	2023-2-9
A/Black-headed_gull/Netherlands/10/2022	EPI2181772	A/H5N1	2.3.4.4b	Netherlands	Black-headed_gull	2022-8-10
A/mute_swan/Croatia/26-b/2022	EPI2777572	A/H5N1	2.3.4.4b	Croatia	mute_swan	2022-2-9
A/black-headed_gull/Finland/8107_23VIR7026-7/2023	EPI2760366	A/H5N1	2.3.4.4b	Finland	black-headed_gull	2023-7-20
A/great_crested_grebe/Finland/811123VIR7026-21/2023	EPI2760342	A/H5N1	2.3.4.4b	Finland	great_crested_grebe	2023-7-18
A/pheasant/Italy/23VIR6483-4/2023	EPI2671663	A/H5N1	2.3.4.4b	Italy	pheasant	2023-7-10
A/chicken/Czech_Republic/2968/2022	EPI2098374	A/H5N1	2.3.4.4b	Czech_Republic	chicken	2022-2-4
A/barnacle_goose/Sweden/SVA230113SZ0282/FB000138/M-2023	EPI2397408	A/H5N1	2.3.4.4b	Sweden	barnacle_goose	2023-1-12
A/white_stork/Spain/1607-4-202323VIR6502-11/2023	EPI2671336	A/H5N1	2.3.4.4b	Spain	white_stork	2023-3-16
A/lesser_auk/Sweden/SVA220727SZ0362/FB002485/I-2022	EPI2178846	A/H5N1	2.3.4.4b	Sweden	lesser_auk	2022-7-14
A/turkey/England/111923/2022	EPI2158712	A/H5N1	2.3.4.4b	England	turkey	2022-8-26
A/long-tailed_skua/Scotland/22/2022	EPI2158728	A/H5N1	2.3.4.4b	Scotland	long-tailed_skua	2022-2-1
A/turkey/France/22P024731/2022	EPI2325515	A/H5N1	2.3.4.4b	France	turkey	2022-12-5
A/Grey_heron/Netherlands/1/2022	EPI1967009	A/H5N1	2.3.4.4b	Netherlands	Grey_heron	2022-1-14
A/Mallard/Netherlands/13/2022	EPI2193403	A/H5N1	2.3.4.4b	Netherlands	Mallard	2022-9-26
A/Mallard/Netherlands/11/2022	EPI2193388	A/H5N1	2.3.4.4b	Netherlands	Mallard	2022-9-14
A/domestic_duck/Austria/23011278-023/2023	EPI2576454	A/H5N1	2.3.4.4b	Austria	domestic_duck	2023-1-31
A/swan/Austria/23009525-001/2023	EPI2576438	A/H5N1	2.3.4.4b	Austria	swan	2023-1-26
A/black-headed_gull/Austria/23061496-001/2023	EPI2576590	A/H5N1	2.3.4.4b	Austria	black-headed_gull	2023-5-9
A/turkey/Wales/132240/2022	EPI2198668	A/H5N1	2.3.4.4b	Wales	turkey	2022-10-18
A/herring_gull/England/324803/2022	EPI2198564	A/H5N1	2.3.4.4b	England	herring_gull	2022-9-29
A/chicken/Scotland/130966/2022	EPI2198468	A/H5N1	2.3.4.4b	Scotland	chicken	2022-8-30
A/brant_goose/Netherlands/22009881-002/2022	EPI2068311	A/H5N1	2.3.4.4b	Netherlands	brant_goose	2022-5-26
A/peregrine_falcon/Sweden/SVA221012SZ0381/FB004075/N-2022	EPI2219655	A/H5N1	2.3.4.4b	Sweden	peregrine_falcon	2022-9-27
A/Caspian_tern/Astrakhan/36/2022	EPI2807457	A/H5N1	2.3.4.4b	Astrakhan	Caspian_tern	2022-5-15
A/Caspian_tern/Astrakhan/30/2022	EPI2807439	A/H5N1	2.3.4.4b	Astrakhan	Caspian_tern	2022-5-15
A/duck/France/21343/2021	EPI2536840	A/H5N1	2.3.4.4b	France	duck	2021-12-16
A/duck/France/22077/2022	EPI2536855	A/H5N1	2.3.4.4b	France	duck	2022-2-4
A/duck/France/22010/2022	EPI2536850	A/H5N1	2.3.4.4b	France	duck	2022-1-3
A/canada_goose/England/393411/2022	EPI2198772	A/H5N1	2.3.4.4b	England	goose	2022-9-21
A/Greylag_Goose/Netherlands/14/2022	EPI2191409	A/H5N1	2.3.4.4b	Netherlands	Greylag_Goose	2022-8-31
A/Lesser_Black-backed_Gull/Netherlands/4/2022	EPI2191369	A/H5N1	2.3.4.4b	Netherlands	Lesser_Black-backed_Gull	2022-9-4
A/Vulture/France/22P016720/2022	EPI2780498	A/H5N1	2.3.4.4b	France	Vulture	2022-5-7
A/goose/France/22P004055/2022	EPI2780410	A/H5N1	2.3.4.4b	France	goose	2022-1-24
A/Vulture/France/22P018214/2022	EPI2780418	A/H5N1	2.3.4.4b	France	Vulture	2022-5-3
A/chicken/Khabarovsk/24-10V/2022	EPI2306901	A/H5N1	2.3.4.4b	Khabarovsk	chicken	2022-8-25
A/goose/Netherlands/22000221-001/2022	EPI1966270	A/H5N1	2.3.4.4b	Netherlands	goose	2022-1-4
A/chicken/Saratov/245-9V/2022	EPI2306677	A/H5N1	2.3.4.4b	Saratov	chicken	2022-9-15
A/duck/Spain/2095-222VIR8632-5/2022	EPI2191149	A/H5N1	2.3.4.4b	Spain	duck	2022-6-10
A/Anser_anser/Spain/2636-322VIR8632-11/2022	EPI2191069	A/H5N1	2.3.4.4b	Spain	Anser_anser	2022-6-29
A/herring_gull/Finland/10450/2023	EPI2755765	A/H5N1	2.3.4.4b	Finland	herring_gull	2023-8-29
A/Gallus_gallus/Belgium/80920002/2022	EPI2077991	A/H5N1	2.3.4.4b	Belgium	Gallus_gallus	2022-6-20
A/laying_hen/Moldova/68-222VIR638-2/2022	EPI1995236	A/H5N1	2.3.4.4b	Moldova	laying_hen	2022-1-3
A/Red_fox/Germany/51023-60/2023	EPI2608564	A/H5N1	2.3.4.4b	Germany	Red_fox	2023-1-9
A/Red_fox/Germany/51023-113/2023	EPI2608595	A/H5N1	2.3.4.4b	Germany	Red_fox	2023-1-31
A/teal/Italy/22VIR12727-1/2022	EPI2414952	A/H5N1	2.3.4.4b	Italy	teal	2022-12-11
A/swan/Slovenia/1322VIR777-8/2022	EPI1995124	A/H5N1	2.3.4.4b	Slovenia	swan	2022-1-3
A/swan/Moldova/8956_24VIR442-7/2023	EPI3050230	A/H5N1	2.3.4.4b	Moldova	swan	2023-12-18
A/seagull/Slovenia/207522VIR777-7/2021	EPI1995116	A/H5N1	2.3.4.4b	Slovenia	seagull	2021-12-30
A/Eurasian_Spoonbill/Netherlands/4/2022	EPI2129863	A/H5N1	2.3.4.4b	Netherlands	Eurasian_Spoonbill	2022-8-10
A/barnacle_goose/Sweden/SVA231212SZ0239/FB004941/M-2023	EPI2932992	A/H5N1	2.3.4.4b	Sweden	barnacle_goose	2023-12-7
A/bear/France/23P002848/2022	EPI2467160	A/H5N1	2.3.4.4b	France	bear	2022-11-7
A/White-Tailed_Eagle/Sweden/SVA210528SZ0223/KN002027/AB-2021	EPI1877839	A/H5N1	2.3.4.4b	Sweden	White-Tailed_Eagle	2021-5-25
A/black-headed_gull/Czech_Republic/6947-3/2023	EPI2578036	A/H5N1	2.3.4.4b	Czech_Republic	black-headed_gull	2023-5-3
A/black-headed_gull/Czech_Republic/6947-4/2023	EPI2578044	A/H5N1	2.3.4.4b	Czech_Republic	black-headed_gull	2023-5-3
A/chicken/Rostov-on-Don/159-5V/2021	EPI1963024	A/H5N1	2.3.4.4b	Rostov-on-Don	chicken	2021-12-13
A/European_herring_gull/Netherlands/9/2023	EPI2475231	A/H5N1	2.3.4.4b	Netherlands	European_herring_gull	2023-3-3
A/red_fox/Denmark/08658-2.02-2/2022_	EPI2576149	A/H5N1	2.3.4.4b	Denmark	red_fox	2022-4-28
A/Common_Tern/Netherlands/29/2023	EPI2691640	A/H5N1	2.3.4.4b	Netherlands	Common_Tern	2023-7-21
A/Black-headed_Gull/Netherlands/116/2023	EPI2691625	A/H5N1	2.3.4.4b	Netherlands	Black-headed_Gull	2023-7-21
A/herring_gull/England/092799/2023	EPI2744806	A/H5N1	2.3.4.4b	England	herring_gull	2023-6-26
A/Greylag_Goose/Netherlands/18/2022	EPI2197801	A/H5N1	2.3.4.4b	Netherlands	Greylag_Goose	2022-9-25
A/pink-footed_goose/England/398763/2023	EPI2744854	A/H5N1	2.3.4.4b	England	pink-footed_goose	2023-3-6
A/Hawaiian_goose/Italy/22VIR9126-7/2022	EPI2220386	A/H5N1	2.3.4.4b	Italy	Hawaiian_goose	2022-9-23
A/Black-Headed_Gull/England/059292/2023	EPI2573901	A/H5N1	2.3.4.4b	England	Black-Headed_Gull	2023-4-19
A/Mute_Swan/Scotland/015644/2023	EPI2412858	A/H5N1	2.3.4.4b	Scotland	Mute_Swan	2023-1-23
A/griffon_vulture/Spain/INRAE-0449504900/2022	EPI2957683	A/H5N1	2.3.4.4b	Spain	griffon_vulture	2022-5-10
A/griffon_vulture/Spain/INRAE-0430500108/2022	EPI2957682	A/H5N1	2.3.4.4b	Spain	griffon_vulture	2022-5-1
A/red_fox/Netherlands/21028774-004/2021	EPI1859953	A/H5N1	2.3.4.4b	Netherlands	red_fox	2021-5-17
A/peregrine_falcon/Netherlands/22000191-001/2022	EPI1980868	A/H5N1	2.3.4.4b	Netherlands	peregrine_falcon	2022-1-3
A/Red_fox/Norway/2022-07-1768-2T/2022	EPI2782179	A/H5N1	2.3.4.4b	Norway	Red_fox	2022-7-26
A/Sandwich_Tern/Wales/076060/2023	EPI2616096	A/H5N1	2.3.4.4b	Wales	Sandwich_Tern	2023-5-28
A/laying_hen/Italy/21VIR11300/2021	EPI2140999	A/H5N1	2.3.4.4b	Italy	laying_hen	2021-12-13
A/barnacle_goose/Netherlands/22000640-002/2022	EPI1980964	A/H5N1	2.3.4.4b	Netherlands	barnacle_goose	2022-1-10
A/European_herring_gull/Netherlands/17/2023	EPI2849828	A/H5N1	2.3.4.4b	Netherlands	European_herring_gull	2023-11-12
A/barnacle_goose/Denmark/24-09302-1.02/2023	EPI2957719	A/H5N1	2.3.4.4b	Denmark	barnacle_goose	2023-12-11
A/Meleagris_gallopavo/Belgium/006950001/2023	EPI2350467	A/H5N1	2.3.4.4b	Belgium	Meleagris_gallopavo	2023-1-24
A/Great_Cormorant/Sweden/SVA23003SZ0228/FB002597/O-2023	EPI2718780	A/H5N1	2.3.4.4b	Sweden	Great_Cormorant	2023-7-17
A/stork/Lithuania/4371PG122VIR7255-3/2022	EPI2179890	A/H5N1	2.3.4.4b	Lithuania	stork	2022-4-19
A/peregrine_falcon/Denmark/06880-1.02/2022	EPI2244210	A/H5N1	2.3.4.4b	Denmark	peregrine_falcon	2022-7-17
A/great_egret/Luxembourg/23040216/2023	EPI2416426	A/H5N1	2.3.4.4b	Luxembourg	great_egret	2023-2-13
A/laying_hen/Italy/22VIR1521-2/2022	EPI2141779	A/H5N1	2.3.4.4b	Italy	laying_hen	2022-2-14
A/laying_hen/Italy/22VIR204-1/2022	EPI2141682	A/H5N1	2.3.4.4b	Italy	laying_hen	2022-1-10
A/barnacle_goose/Sweden/SVA210511SZ0567/FB001840/M-2021	EPI1882784	A/H5N1	2.3.4.4b	Sweden	barnacle_goose	2021-5-11
A/Mute_Swan/Netherlands/22017177-001/2022	EPI2196496	A/H5N1	2.3.4.4b	Netherlands	Mute_Swan	2022-9-30
A/gadwall/Croatia/108/2021	EPI1954257	A/H5N1	2.3.4.4b	Croatia	gadwall	2021-11-22
A/duck/France/22P020165/2022	EPI2176007	A/H5N1	2.3.4.4b	France	duck	2022-8-24
A/black-headed_gull/England/354816/2023	EPI2691245	A/H5N1	2.3.4.4b	England	black-headed_gull	2023-7-11
A/turkey/England/137790/2022	EPI2232650	A/H5N1	2.3.4.4b	England	turkey	2022-10-19
A/mute-swan/Croatia/8424VIR670-3/2023	EPI3093119	A/H5N1	2.3.4.4b	Croatia	mute-swan	2023-12-1
A/cygnus-olor/Romania/17019_24VIR1002-4/2023	EPI3093191	A/H5N1	2.3.4.4b	Romania	cygnus-olor	2023-12-28
A/Sparrowhawk/Scotland/131359/2023	EPI2800377	A/H5N1	2.3.4.4b	Scotland	Sparrowhawk	2023-10-25
A/chicken/Scotland/128320/2023	EPI2800361	A/H5N1	2.3.4.4b	Scotland	chicken	2023-10-22
A/wigeon/Sakhalin/37M/2021	EPI2182152	A/H5N1	2.3.4.4b	Sakhalin	wigeon	2021-9-17
A/Guillemot/Scotland/096069/2023	EPI2760852	A/H5N1	2.3.4.4b	Scotland	Guillemot	2023-7-12
A/Guillemot/Wales/402696/2023	EPI2760844	A/H5N1	2.3.4.4b	Wales	Guillemot	2023-7-31
A/Razorbill/Scotland/098652/2023	EPI2760716	A/H5N1	2.3.4.4b	Scotland	Razorbill	2023-7-21
A/peacock/Austria/23006906-004/2023	EPI2526417	A/H5N1	2.3.4.4b	Austria	peacock	2023-1-20
A/Goose/Hong_Kong/w355/97	EPI4983	A/H5N1	0	Hong_Kong	Goose	1997-1-1
A/environment/Hong_Kong/156/1997	EPI239200	A/H5N1	0	Hong_Kong	wild	1997-1-1
A/goose/Hong_Kong/437-8/1999	EPI238475	A/H5N1	0	Hong_Kong	goose	1999-1-1
A/Vietnam/481-97/1997	EPI1328383	A/H5N1	0	481-97	Vietnam	2003-1-1
A/Hong_Kong/156/97	EPI4186	A/H5N1	0	Hong_Kong	human	1997-1-1
A/Chicken/Hong_Kong/y385/97	EPI4975	A/H5N1	0	Hong_Kong	Chicken	1997-1-1
A/Xinjiang/1/2006	EPI280128	A/H5N1	2.2	Xinjiang	human	2006-6-19
A/chicken/Kurgan/3654at/2005__	EPI339074	A/H5N1	2.2	Kurgan	chicken	2005-1-1
A/Anas_platyrhynchos/Croatia/676/2006	EPI2002643	A/H5N1	2.2	Croatia	Anas_platyrhynchos	2006-3-3
A/pied_megpie/Liaoning/7/2006	EPI276062	A/H5N1	2.2	Liaoning	pied_megpie	2006-1-1
A/Cygnus_olor/Czech_Republic/10662/06	EPI136603	A/H5N1	2.2	Czech_Republic	Cygnus_olor	2006-5-12
A/duck/Egypt/08425S-NLQP/2008	EPI182364	A/H5N1	2.2	Egypt	duck	2008-2-27
A/chicken/Japan/OUAVM-K11228/2007	EPI2869706	A/H5N1	2.2	Japan	chicken	2007-1-1
A/chicken/Domodedovo/MK/2007	EPI221740	A/H5N1	2.2	Domodedovo	chicken	2007-1-14
A/domestic_duck/Germany/R1797/07	EPI171747	A/H5N1	2.2	Germany	domestic_duck	2007-1-1
A/duck/Saudi_Arabia/6732-7/2007	EPI154509	A/H5N1	2.2	Saudi_Arabia	duck	2007-1-1
A/great_crested_grebe/Sevastopol/11-173/2008	EPI1626247	A/H5N1	2.2	Sevastopol	great_crested_grebe	2008-1-1
A/bar-headed_goose/Qinghai/3/2005__	EPI275702	A/H5N1	2.2	Qinghai	bar-headed_goose	2005-1-1
A/bar-headed_goose/Qinghai/2/2007	EPI354441	A/H5N1	2.2	Qinghai	bar-headed_goose	2007-5-1
A/swan/Bavaria/9/2007	EPI237630	A/H5N1	2.2	Bavaria	swan	2007-7-1
A/chicken/Nigeria/08RS848-88/2007	EPI233924	A/H5N1	2.2	Nigeria	chicken	2007-7-7
A/chicken/Crimea/04/2005__	EPI105588	A/H5N1	2.2	Crimea	chicken	2005-1-1
A/Cygnus_olor/Croatia/1422/2006	EPI2002648	A/H5N1	2.2	Croatia	Cygnus_olor	2006-3-28
A/chicken/Lahore/NARC-3320/2006	EPI323284	A/H5N1	2.2	Lahore	chicken	2006-4-18
A/Turkey/Turkey/Batman/09rs2842-107/2007	EPI305600	A/H5N1	2.2	Turkey	Turkey	2007-2-15
A/stork/Germany/R1239/06	EPI14258	A/H5N1	2.2	Germany	stork	2006-1-1
A/wild_duck/Bavaria/13/2007	EPI237636	A/H5N1	2.2	Bavaria	wild_duck	2007-8-1
A/tufted_duck/Germany/R1240/06	EPI14274	A/H5N1	2.2	Germany	tufted_duck	2006-1-1
A/chicken/Pakistan/SPVC-20/2008	EPI321381	A/H5N1	2.2	Pakistan	chicken	2008-1-1
A/European_bee-eater/Kazakhstan/7a/2007	EPI1789412	A/H5N1	2.2	Kazakhstan	European_bee-eater	2007-6-20
A/chicken/Liaoning/23/2005	EPI275806	A/H5N1	2.2	Liaoning	chicken	2005-1-1
A/Chicken/Jiangxi/25/2004	EPI164731	A/H5N1	2.2	Jiangxi	Chicken	2004-1-1
A/grebe/Tyva/Tyv06-1/2006	EPI106728	A/H5N1	2.2	Tyva	grebe	2006-6-24
A/chicken/Kazakhstan/North_Kazakhstan/2005	EPI1635041	A/H5N1	2.2	Kazakhstan	chicken	2005-5-5
A/Cygnus_olor/Croatia/315/2006	EPI2002313	A/H5N1	2.2	Croatia	Cygnus_olor	2006-2-21
A/common_cormorant/Qinghai/10/2007	EPI2584452	A/H5N1	2.2	Qinghai	common_cormorant	2007-7-15
A/chicken/Nandurbar/7979/2006	EPI354408	A/H5N1	2.2	Nandurbar	chicken	2006-2-1
A/duck/Niger/2090/2006	EPI1067632	A/H5N1	2.2	Niger	duck	2006-2-1
A/swan/Germany/R65/2008	EPI550516	A/H5N1	2.2	Germany	swan	2008-11-17
A/black-neck_crane/Qinghai/7/2006	EPI2584448	A/H5N1	2.2	Qinghai	black-neck_crane	2006-7-15
A/Whooping_swan/Mongolia/244/2005	EPI227596	A/H5N1	2.2	Mongolia	Whooping_swan	2005-1-1
A/duck/Vietnam/CRIP-QN6805/2020	EPI2695715	A/H5N6	2.3.4.4h	Vietnam	duck	2020-12-25
A/great_egret/Hong_Kong/00032/2016	EPI687156	A/H5N6	2.3.4.4e	Hong_Kong	great_egret	2016-1-2
A/chicken/Iowa/15-017038-1/2015	EPI1189497	A/H5N2	2.3.4.4c	Iowa	chicken	2015-5-25
A/poultry/China/XY01.4/2016	EPI2584469	A/H5N6	2.3.4.4e	China	poultry	2016-9-1
A/goose/China/14016HA-4.seq/2014	EPI2584466	A/H5N6	2.3.4.4	China	goose	2014-1-6
A/environment/Henan/1212-HNSQ001-E/2016	EPI1835903	A/H5N6	2.3.4.4g	Henan	wild	2016-12-12
A/duck/Vietnam/CRIP-HN6894/2021	EPI2695543	A/H5N6	2.3.4.4h	Vietnam	duck	2021-1-29
A/chicken/Nha_Trang/247/2017	EPI2584957	A/H5N6	2.3.4.4g	Nha_Trang	chicken	2017-10-27
A/goose/Chiayi/16010017-2/2016	EPI1892296	A/H5N2	2.3.4.4c	Chiayi	goose	2016-1-7
A/common_gull/Saratov/1676/2018_	EPI1355418	A/H5N6	2.3.4.4h	Saratov	common_gull	2018-10-1
A/goose/Changhua/15040008/2015	EPI1892264	A/H5N2	2.3.4.4c	Changhua	goose	2015-4-1
A/chicken/Vietnam/LBFecal20LC/2019	EPI3268659	A/H5N6	2.3.4.4h	Vietnam	chicken	2019-12-29
A/spot_billed_duck/Korea/H0497/2014	EPI1680204	A/H5N8	2.3.4.4c	Korea	spot_billed_duck	2014-2-12
A/feces/Philippines/ID_117/2021	EPI3724331	A/H5N3	2.3.4.4h	Philippines	feces	2022-1-1
A/environment/Bangladesh/42410/2020	EPI1902936	A/H5N6	2.3.4.4h	Bangladesh	wild	2020-1-26
A/bulbul/Taiwan/01156/2015	EPI2580157	A/H5N3	2.3.4.4c	Taiwan	bulbul	2015-1-15
A/duck/Wuxi/7249/2015	EPI1055360	A/H5N6	2.3.4.4	Wuxi	duck	2015-12-20
A/Duck/China/H5N6/2020	EPI2581875	A/H5N6	2.3.4.4h	China	Duck	2020-6-22
A/goose/Fujian/10.26_FZHX0006-O/2017	EPI1836559	A/H5N6	2.3.4.4e	Fujian	goose	2017-10-26
A/Env/Changsha/C17055363/2017	EPI3443132	A/H5N6	2.3.4.4	Changsha	wild	2017-6-15
A/Duck/Cambodia/c18MKAP211/2018	EPI2581827	A/H5N6	2.3.4.4h	Cambodia	Duck	2018-12-13
A/Bean_goose/Hubei/CH-I225/2017	EPI1009544	A/H5N6	2.3.4.4e	Hubei	Bean_goose	2017-2-24
A/Env/Changsha/C16055127/2016	EPI3443124	A/H5N6	2.3.4.4	Changsha	wild	2016-2-1
A/duck/Hunan/144/2014	EPI2580190	A/H5N6	2.3.4.4	Hunan	duck	2014-11-13
A/chicken/Kumamoto/1-7T/2016	EPI880949	A/H5N6	2.3.4.4e	Kumamoto	chicken	2016-12-27
A/pintail/Hokkaido/X8/2016	EPI2584713	A/H5N6	2.3.4.4e	Hokkaido	pintail	2016-12-19
A/Env/Changsha/C18055181/2018	EPI3443138	A/H5N6	2.3.4.4	Changsha	wild	2018-4-24
A/mute_swan/Ibaraki/217C/2016	EPI907114	A/H5N6	2.3.4.4e	Ibaraki	mute_swan	2016-12-13
A/mute_swan/Aomori/4/2016	EPI2584710	A/H5N6	2.3.4.4e	Aomori	mute_swan	2016-12-6
A/Env/Changsha/C476/2017	EPI3443140	A/H5N6	2.3.4.4g	Changsha	wild	2017-10-24
A/duck/China/DK87/2016	EPI3600083	A/H5N6	2.3.4.4e	China	duck	2016-7-23
A/water/Aichi/W4/2016	EPI2584707	A/H5N6	2.3.4.4e	Aichi	water	2016-12-17
A/turkey/Yunlin/18120005-2/2018	EPI1892771	A/H5N2	2.3.4.4c	Yunlin	turkey	2018-12-27
A/chicken/Saga/1-2C/2017	EPI907146	A/H5N6	2.3.4.4e	Saga	chicken	2017-2-4
A/environment/Guangdong/HY243/2015	EPI2580178	A/H5N6	2.3.4.4	Guangdong	wild	2015-2-23
A/turkey/Yunlin/15060049-1/2015	EPI1892730	A/H5N2	2.3.4.4c	Yunlin	turkey	2015-6-29
A/environment/Guangdong/MG169895/2020	EPI3391604	A/H5N6	2.3.4.4h	Guangdong	wild	2020-9-29
A/poultry/China/XY165-4/2016	EPI2580337	A/H5N6	2.3.4.4h	China	poultry	2016-9-1
A/ostrich/Korea/H0829/2014	EPI1690459	A/H5N8	2.3.4.4c	Korea	ostrich	2014-3-3
A/chicken/Vietnam/LBFecal80C2/2019	EPI3268691	A/H5N6	2.3.4.4h	Vietnam	chicken	2019-7-20
A/goose/Guangdong/04.22DGCP118-P/2015(H5N6)	EPI660495	A/H5N6	2.3.4.4	Guangdong	goose	2015-4-22
A/environment/South_Korea/W468/2014	EPI2580199	A/H5N8	2.3.4.4c	South_Korea	wild	2014-12-21
A/American_wigeon/Washington/196340/2015	EPI690399	A/H5N1	2.3.4.4c	Washington	American_wigeon	2015-1-2
A/Canada_goose/Washington/197619/2014	EPI690454	A/H5N2	2.3.4.4c	Washington	Canada_goose	2014-12-30
A/muscovy_duck/Vietnam/QN-2611/2016	EPI2585015	A/H5N6	2.3.4.4	Vietnam	muscovy_duck	2016-1-5
A/owl/Hokkaido/X6/2016	EPI2584718	A/H5N6	2.3.4.4e	Hokkaido	owl	2016-12-12
A/Muscovy_duck/Vietnam/HN5137/2018	EPI2585043	A/H5N6	2.3.4.4h	Vietnam	Muscovy_duck	2018-12-5
A/environment/Yamaguchi/8/2014	EPI2584746	A/H5N8	2.3.4.4c	Yamaguchi	wild	2014-12-29
A/whooper_swan/Tochigi/1/2017	EPI2584745	A/H5N6	2.3.4.4e	Tochigi	whooper_swan	2017-2-3
A/whooper_swan/Niigata/13/2017	EPI2584743	A/H5N6	2.3.4.4e	Niigata	whooper_swan	2017-1-27
A/Muscovy_duck/Vietnam/HN4858/2018	EPI2585036	A/H5N6	2.3.4.4h	Vietnam	Muscovy_duck	2018-8-10
A/environment/South_Korea/W492/2015	EPI2580215	A/H5N8	2.3.4.4c	South_Korea	wild	2015-2-27
A/chicken/Kumamoto/1-7/2014	EPI2584736	A/H5N8	2.3.4.4c	Kumamoto	chicken	2014-4-13
A/pigeon/Guangdong/04.23DGQTXC197-O/2015(H5N6)	EPI660719	A/H5N6	2.3.4.4	Guangdong	pigeon	2015-4-23
A/wild_bird/Jiangxi/P469/2015	EPI2580233	A/H5N6	2.3.4.4e	Jiangxi	wild_bird	2015-1-7
A/Fujian/2/2024(H5N6)	EPI3299293	A/H5N6	2.3.4.4h	Fujian	human	2024-5-14
A/Peacock/Hunan/14/2015	EPI1639919	A/H5N2	2.3.4.4c	Hunan	Peacock	2015-12-3
A/turkey/Minnesota/15-013393-1/2015	EPI1184659	A/H5N2	2.3.4.4c	Minnesota	turkey	2015-4-24
A/duck/Guangdong/GD01/2014	EPI531456	A/H5N6	2.3.4.4	Guangdong	duck	2014-3-1
A/chicken/Korea/H1008/2014	EPI1681125	A/H5N8	2.3.4.4c	Korea	chicken	2014-3-12
A/Environment/Chongqing/99178/2014	EPI749809	A/H5N6	2.3.4.4	Chongqing	wild	2014-11-19
A/Quanzhou/2Env5/2024	EPI3786658	A/H5N6	2.3.4.4h	2Env5	Quanzhou	2024-5-15
A/duck/Korea/H1112/2014	EPI1681244	A/H5N8	2.3.4.4c	Korea	duck	2014-3-20
A/duck/Jiangxi/95/2014	EPI530054	A/H5N6	2.3.4.4	Jiangxi	duck	2014-1-10
A/snowy_owl/Akita/0051D010-4/2016	EPI1010162	A/H5N6	2.3.4.4e	Akita	snowy_owl	2016-11-23
A/muscovy_duck/Vietnam/LBM941/2017	EPI1508650	A/H5N6	2.3.4.4	Vietnam	muscovy_duck	2017-1-12
A/Shenzhen/TH001/2015(H5N6)	EPI685597	A/H5N6	2.3.4.4e	TH001	Human	2015-12-29
A/Anas_platyrhynchos/South_Korea/1702/2017	EPI2584828	A/H5N6	2.3.4.4e	South_Korea	Anas_platyrhynchos	2017-12-12
A/duck/Vietnam/HN-2506/2015	EPI2580401	A/H5N6	2.3.4.4	Vietnam	duck	2015-10-25
A/Env/Fujain/C19036047/2019	EPI2474033	A/H5N6	2.3.4.4h	Fujain	wild	2022-3-1
A/goose/Taiwan/01-004/2015	EPI2584832	A/H5N2	2.3.4.4c	Taiwan	goose	2015-1-9
A/chicken/Chongqing/10.28_RCTYH007-O/2018	EPI1820639	A/H5N2	2.3.4.4h	Chongqing	chicken	2018-10-28
A/goose/Guangdong/A-Goose-Guangdong-GS120-2015(H5N6)-HA/2015	EPI1526840	A/H5N6	2.3.4.4	Guangdong	goose	2015-12-16
A/Pavo_cristatus/China/JS01/2018	EPI1520246	A/H5N6	2.3.4.4e	China	Pavo_cristatus	2018-1-24
A/chicken/Changhua/18010011-1/2018	EPI1891021	A/H5N2	2.3.4.4c	Changhua	chicken	2018-1-15
A/turkey/Minnesota/E17/2015	EPI1155999	A/H5N2	2.3.4.4c	Minnesota	turkey	2015-4-3
A/chicken/Changhua/17030063-1/2017	EPI1891005	A/H5N2	2.3.4.4c	Changhua	chicken	2017-3-27
A/Korean_native_chicken/Korea/H2039/2014	EPI1681732	A/H5N8	2.3.4.4c	Korea	Korean_native_chicken	2014-12-27
A/Jiangsu/JSSZ01/2018	EPI1508808	A/H5N6	2.3.4.4h	JSSZ01	human	2018-11-6
A/duck/Nghe_An/5382VTC/2019	EPI1665328	A/H5N6	2.3.4.4h	Nghe_An	duck	2019-11-29
A/goose/China/M14/2016	EPI3878498	A/H5N6	2.3.4.4h	China	goose	2016-1-1
A/Anser_cygnoides/China/P126/2015	EPI1776467	A/H5N1	2.3.4.4	China	Anser_cygnoides	2015-1-7
A/Korean_native_chicken/Korea/H2098/2015	EPI1681787	A/H5N8	2.3.4.4c	Korea	Korean_native_chicken	2015-1-13
A/chicken/Changhua/15040036-1/2015	EPI1890909	A/H5N8	2.3.4.4c	Changhua	chicken	2015-4-23
A/duck/Hunan/HN278/2015	EPI958022	A/H5N6	2.3.4.4	Hunan	duck	2015-12-16
A/Wild_bird/Mongolia/MN20-24/2020	EPI3039528	A/H5N6	2.3.4.4h	Mongolia	Wild_bird	2020-1-1
A/chicken/Anhui/8.28_YHZGS017-O/2018	EPI1825343	A/H5N6	2.3.4.4h	Anhui	chicken	2018-8-28
A/environment/Zhongshan/ZS01/2016	EPI1007503	A/H5N6	2.3.4.4	Zhongshan	wild	2016-2-29
A/chicken/Jiangxi/04.01NCDZT0279-P/2015(H5N6)	EPI657930	A/H5N6	2.3.4.4e	Jiangxi	chicken	2015-4-1
A/chicken/Ha_Tinh/514VTC/2021	EPI1963276	A/H5N6	2.3.4.4h	Ha_Tinh	chicken	2021-2-4
A/Muscovy_duck/Vietnam/HN6113/2020	EPI1974556	A/H5N6	2.3.4.4h	Vietnam	Muscovy_duck	2020-2-10
A/duck/Vietnam/HN4719/2018	EPI2580473	A/H5N6	2.3.4.4h	Vietnam	duck	2018-6-9
A/chicken/Taipei_City/18050007-1/2018	EPI1891434	A/H5N2	2.3.4.4c	Taipei_City	chicken	2018-5-9
A/duck/Viet_Nam/HU13-164/2019	EPI1778535	A/H5N6	2.3.4.4g	Viet_Nam	duck	2019-8-29
A/chicken/Pingtung/18080001-1/2018	EPI1891338	A/H5N2	2.3.4.4c	Pingtung	chicken	2018-8-8
A/duck/Philippines/289-6/2020(H5N6)	EPI3467843	A/H5N6	2.3.4.4e	Philippines	duck	2020-1-28
A/chicken/Ganzhou/GZ50/2015	EPI895124	A/H5N6	2.3.4.4e	Ganzhou	chicken	2015-12-12
A/broiler_duck/Korea/H1864/2014	EPI573234	A/H5N8	2.3.4.4c	Korea	broiler_duck	2014-11-15
A/duck/Korea/H2454/2015	EPI1682370	A/H5N8	2.3.4.4c	Korea	duck	2015-3-2
A/duck/Vietnam/HN5144/2018	EPI2600038	A/H5N6	2.3.4.4g	Vietnam	duck	2018-12-5
A/Env/Guangdong/Jieyang/C17289390/2017-12-05	EPI1366539	A/H5N6	2.3.4.4h	Guangdong	wild	2017-12-5
A/environment/Vietnam/LBBio15HV/2019	EPI3268571	A/H5N6	2.3.4.4h	Vietnam	wild	2019-3-12
A/environment/Yunnan/YN22/2015	EPI691534	A/H5N6	2.3.4.4h	Yunnan	wild	2015-2-16
A/turtledove/Wuhan/HKBJ43/2015	EPI682937	A/H5N6	2.3.4.4	Wuhan	turtledove	2015-1-1
A/duck/Fujian/12.7_FZHX1218-C/2016	EPI1834047	A/H5N6	2.3.4.4e	Fujian	duck	2016-12-7
A/Env/Guangdong/C17285753/QY/2017-11-21	EPI1366562	A/H5N6	2.3.4.4h	Guangdong	wild	2017-11-21
A/chicken/Korea/H2565/2015	EPI837559	A/H5N8	2.3.4.4c	Korea	chicken	2015-4-3
A/environment/Gifu/21/2017	EPI1133626	A/H5N6	2.3.4.4e	Gifu	wild	2017-1-14
A/duck/Fujian/QG4/2023(H5N6)	EPI3468108	A/H5N6	2.3.4.4h	Fujian	duck	2022-8-21
A/chicken/Yunlin/18060001-2/2018	EPI1891874	A/H5N2	2.3.4.4c	Yunlin	chicken	2018-5-31
A/duck/Fujian/11.09_FZHX-O/2017	EPI1820509	A/H5N6	2.3.4.4h	Fujian	duck	2017-11-9
A/duck/Vietnam/QN7154/2021	EPI2779924	A/H5N6	2.3.4.4h	Vietnam	duck	2021-5-24
A/teal/Tottori/2/2016	EPI888474	A/H5N6	2.3.4.4e	Tottori	teal	2016-11-15
A/Whooper_swan/Mongolia/03/2020	EPI1930590	A/H5N6	2.3.4.4h	Mongolia	Whooper_swan	2020-4-1
A/turkey/North_Dakota/15-011420-13/2015	EPI662688	A/H5N2	2.3.4.4c	North_Dakota	turkey	2015-4-10
A/muscovy/duck/Hunan/90/2014	EPI958946	A/H5N6	2.3.4.4	duck	muscovy	2014-11-11
A/chicken/Vietnam/LBFecal107C1/2019	EPI3323158	A/H5N8	2.3.4.4h	Vietnam	chicken	2019-8-25
A/duck/Korea/H3105/2015	EPI1682820	A/H5N8	2.3.4.4c	Korea	duck	2015-10-28
A/duck/Vietnam/LBM751/2014	EPI596574	A/H5N6	2.3.4.4	Vietnam	duck	2014-10-13
A/muscovy/duck/Hunan/HN351/2015	EPI959010	A/H5N6	2.3.4.4	duck	muscovy	2015-12-19
A/Whooper_swan/Xinjiang/9/2020	EPI1719006	A/H5N6	2.3.4.4h	Xinjiang	Whooper_swan	2020-1-16
A/muscovy_duck/Vietnam/HU7-23/2017	EPI1161412	A/H5N6	2.3.4.4g	Vietnam	muscovy_duck	2017-8-1
A/goose/HeBei/GD07/2019	EPI1897235	A/H5N6	2.3.4.4h	HeBei	goose	2019-3-1
A/chicken/Vietnam/LBFecal8LS/2019	EPI3268611	A/H5N6	2.3.4.4h	Vietnam	chicken	2019-10-20
A/goose/China/SF233-HA3/2018	EPI2579337	A/H5N6	2.3.4.4h	China	goose	2018-1-18
A/gull/Germany-NI/R45/2015	EPI691836	A/H5N8	2.3.4.4c	Germany-NI	gull	2014-12-1
A/muscovy_duck/Nghe_An/6873VTC/2020	EPI1963167	A/H5N6	2.3.4.4h	Nghe_An	muscovy_duck	2020-12-21
A/chicken/Hunan/HN304/2015	EPI956362	A/H5N6	2.3.4.4e	Hunan	chicken	2015-12-17
A/pigeon/Sichuan/NCXN29/2014	EPI590898	A/H5N1	2.3.4.4	Sichuan	pigeon	2014-4-27
A/environment/Guangdong/QY208/2014	EPI2584405	A/H5N6	2.3.4.4	Guangdong	wild	2014-5-6
A/goose/China/BaoYing09/2016	EPI1930773	A/H5N6	2.3.4.4e	China	goose	2016-9-16
A/duck/Jiangxi/11.17_NCNP48Y2-C/2016	EPI1835191	A/H5N6	2.3.4.4g	Jiangxi	duck	2016-11-17
A/goose/Hunan/118/2014	EPI2584421	A/H5N6	2.3.4.4	Hunan	goose	2014-11-12
A/chicken/Thanh_Hoa/1351VTC/2021	EPI1963228	A/H5N6	2.3.4.4h	Thanh_Hoa	chicken	2021-3-15
A/duck/Henan/01.01LYGL003-O/2017	EPI1820587	A/H5N6	2.3.4.4e	Henan	duck	2017-1-1
A/duck/Guangdong/G1378/2018	EPI1255953	A/H5N6	2.3.4.4h	Guangdong	duck	2018-3-13
A/goose/Washington/15-001678-1/2015	EPI1189369	A/H5N2	2.3.4.4c	Washington	goose	2015-1-14
A/mute_swan/Hyogo/2801ITM007/2017	EPI1134236	A/H5N6	2.3.4.4e	Hyogo	mute_swan	2017-1-17
A/duck/Jiangxi/80/2005	EPI276022	A/H5N1	2.3.4	Jiangxi	duck	2005-1-1
A/goose/Hubei/65/2005	EPI276046	A/H5N1	2.3.4	Hubei	goose	2005-1-1
A/chicken/Jiangsu/k0101/2010	EPI476973	A/H5N1	2.3.4	Jiangsu	chicken	2010-7-1
A/pigeon/Laos/P0022/2007	EPI180812	A/H5N1	2.3.4	Laos	pigeon	2007-1-1
A/Anhui/1/2005	EPI101917	A/H5N1	2.3.4	Anhui	human	2005-11-8
A/chicken/Tibet/LZ01/2010	EPI395836	A/H5N2	2.3.4	Tibet	chicken	2010-12-1
A/duck/Eastern_China/057/2007	EPI492324	A/H5N1	2.3.4	Eastern_China	duck	2007-8-1
A/Guangxi/1/2005	EPI275462	A/H5N1	2.3.4	Guangxi	human	2005-1-1
A/chicken/Laos/A0464/2007	EPI180855	A/H5N1	2.3.4	Laos	chicken	2007-1-1
A/wildbird/Anhui/82/2005	EPI573523	A/H5N1	2.3.4	Anhui	wildbird	2005-1-1
A/chicken/Eastern_China/ZG16/2010	EPI492328	A/H5N1	2.3.4	Eastern_China	chicken	2010-12-1
A/duck/Jilin/JL-SIV/2013	EPI1536787	A/H5N1	2.3.4	Jilin	duck	2013-4-1
A/turtle_dove/Guangdong/300/2005	EPI764411	A/H5N1	2.3.4	Guangdong	turtle_dove	2005-11-1
A/duck/Guangdong/wy24/2008	EPI493833	A/H5N5	2.3.4	Guangdong	duck	2008-6-6
A/swine/Jiangsu/2/2009	EPI463680	A/H5N1	2.3.4	Jiangsu	swine	2009-1-1
A/duck/Guangdong/wy11/2008	EPI493817	A/H5N5	2.3.4	Guangdong	duck	2008-6-6
A/chicken/Shandong/k0603/2010	EPI499482	A/H5N1	2.3.4	Shandong	chicken	2010-6-9
A/MuscovyDuck/Bac_Ninh/NCVD-69/2007	EPI2035809	A/H5N1	2.3.4	Bac_Ninh	MuscovyDuck	2007-1-1
A/duck/Hunan/316/2005	EPI597677	A/H5N1	2.3.4	Hunan	duck	2005-4-21
A/chicken/Fujian/1/2007	EPI275726	A/H5N1	2.3.4	Fujian	chicken	2007-1-1
A/Fujian/1/2005	EPI164250	A/H5N1	2.3.4	Fujian	human	2005-12-12
A/chicken/Guizhou/7/2008	EPI275742	A/H5N1	2.3.4	Guizhou	chicken	2008-1-1
A/Shandong/1/2009	EPI280067	A/H5N1	2.3.4	Shandong	human	2009-1-5
A/pigeon/Hubei/RP25/2012	EPI653115	A/H5N1	2.3.4	Hubei	pigeon	2012-12-21
A/Jiangsu/2/2007	EPI141271	A/H5N1	2.3.4	Jiangsu	human	2007-1-1
A/wild_duck/Hunan/211/2005	EPI127406	A/H5N1	2.3.4	Hunan	wild_duck	2005-1-1
A/goose/Yunnan/4371/2006	EPI164309	A/H5N1	2.3.4	Yunnan	goose	2006-1-1
A/CHICKEN/Hunan/176/2010	EPI1892898	A/H5N1	2.3.4	Hunan	CHICKEN	2010-1-1
A/chicken/Gaoyou/1004/2010	EPI593752	A/H5N1	2.3.4	Gaoyou	chicken	2010-4-10
A/goose/Yangzhou/ZG62/2011	EPI593753	A/H5N5	2.3.4	Yangzhou	goose	2011-12-17
A/chicken/Yangzhou/06/2011	EPI593756	A/H5N1	2.3.4	Yangzhou	chicken	2011-6-18
A/chicken/Tibet/6/2008	EPI275878	A/H5N1	2.3.4	Tibet	chicken	2008-1-1
A/chicken/Sichuan/81/2005	EPI275870	A/H5N1	2.3.4	Sichuan	chicken	2005-1-1
A/goose/Yangzhou/ZG60/2009	EPI593754	A/H5N5	2.3.4	Yangzhou	goose	2009-12-6
A/chicken/Jiangsu/LHWK/2010	EPI593758	A/H5N1	2.3.4	Jiangsu	chicken	2010-12-10
A/goose/Guangdong/k0103/2010	EPI442009	A/H5N5	2.3.4	Guangdong	goose	2010-1-27
A/equine/China/67/2010	EPI2373170	A/H5N1	2.3.4	China	equine	2010-1-25
A/_Duck/Mong_Cai/NCVD-58/2007	EPI2035711	A/H5N1	2.3.4	Mong_Cai	Duck	2007-1-1
A/T_Dk/NL-Zeewolde/16013976-004-006/2016	EPI1019838	A/H5N8	2.3.4.4b	NL-Zeewolde	Duck	2016-11-9
A/duck/China/1033/2017	EPI2584468	A/H5N1	2.3.4.4b	China	duck	2017-10-20
A/duck/China/14085HA-4.seq/2014	EPI2584465	A/H5N6	2.3.4.4b	China	duck	2014-3-15
A/chicken/Egypt/N13731D/2017	EPI2146531	A/H5N8	2.3.4.4b	Egypt	chicken	2017-2-14
A/duck/Bangladesh/19D849/2017	EPI1329129	A/H5N6	2.3.4.4b	Bangladesh	duck	2017-5-3
A/duck/Egypt/N13735A/2017	EPI1585061	A/H5N8	2.3.4.4b	Egypt	duck	2017-2-15
A/chicken/Pakistan/502/2018	EPI2724487	A/H5N8	2.3.4.4b	Pakistan	chicken	2018-2-18
A/duck/Bulgaria/Stara-Zagora/623/2017	EPI1721850	A/H5N8	2.3.4.4b	Bulgaria	duck	2017-11-20
A/Mandarin_duck/Korea/K17-1896/2017	EPI1200574	A/H5N6	2.3.4.4b	Korea	Mandarin_duck	2017-12-23
A/duck/Bulgaria/Plovdiv/74-1/2018	EPI1721956	A/H5N8	2.3.4.4b	Bulgaria	duck	2018-4-17
A/little_grebe/Egypt/1056OP/2016	EPI1582749	A/H5N8	2.3.4.4b	Egypt	little_grebe	2016-12-28
A/tufted_duck/Shimane/3211TY001/2017	EPI1265785	A/H5N6	2.3.4.4b	Shimane	tufted_duck	2017-11-7
A/chicken/Egypt/N15177A/2018	EPI2584539	A/H5N8	2.3.4.4b	Egypt	chicken	2018-2-5
A/duck/Hunan/01.16_YYFQH306-P/2014(H5N6)	EPI657082	A/H5N6	2.3.4.4b	Hunan	duck	2014-1-16
A/domestic_duck/Germany-ST/AR11090-L02972/2016	EPI1736956	A/H5N8	2.3.4.4b	Germany-ST	domestic_duck	2016-12-16
A/chicken/Poland/114/2016	EPI959433	A/H5N8	2.3.4.4b	Poland	chicken	2016-12-28
A/Environment/Hunan/07681/2015	EPI749793	A/H5N6	2.3.4.4b	Hunan	wild	2015-1-21
A/kestrel/Italy/17VIR9840/2017	EPI1261970	A/H5N8	2.3.4.4b	Italy	kestrel	2017-10-23
A/duck/Germany-SH/AR165-L02544/2018	EPI1209786	A/H5N6	2.3.4.4b	Germany-SH	duck	2018-3-19
A/breeder_duck/Korea/Gochang1/2014	EPI509698	A/H5N8	2.3.4.4b	Korea	breeder_duck	2014-1-16
A/chicken/Belgium/807/2017	EPI1007667	A/H5N8	2.3.4.4b	Belgium	chicken	2017-2-1
A/chicken/Nigeria/VRD16-17RS737-43/2016	EPI1973787	A/H5N8	2.3.4.4b	Nigeria	chicken	2016-11-1
A/Environment/Xinjiang/00300/2014	EPI749833	A/H5N6	2.3.4.4b	Xinjiang	wild	2014-10-21
A/ostrich/Saudi_Arabia/KFU-HKU35922017/2017	EPI1788463	A/H5N8	2.3.4.4b	Saudi_Arabia	ostrich	2017-12-1
A/wild_bird/Liaoning/S1660/2014	EPI675775	A/H5N2	2.3.4.4b	Liaoning	wild_bird	2014-5-4
A/chicken/Egypt/Q16711C/2019	EPI1901461	A/H5N8	2.3.4.4b	Egypt	chicken	2019-2-13
A/duck/South_Korea/1804/2018	EPI1791326	A/H5N6	2.3.4.4b	South_Korea	duck	2018-12-1
A/Pheasant/Hungary/6553/2017	EPI959547	A/H5N8	2.3.4.4b	Hungary	Pheasant	2017-2-16
A/tufted_duck/Denmark/11740/2016	EPI2584475	A/H5N8	2.3.4.4b	Denmark	tufted_duck	2016-1-1
A/goose/Iran/GSE-180/2016	EPI2463564	A/H5N8	2.3.4.4b	Iran	goose	2016-12-1
A/Goose/Hungary/65817/2016	EPI954539	A/H5N8	2.3.4.4b	Hungary	Goose	2016-12-18
A/Duck/Hungary/54738/2016	EPI962046	A/H5N8	2.3.4.4b	Hungary	Duck	2016-11-9
A/chicken/Egypt/A15037/2018	EPI2580496	A/H5N8	2.3.4.4b	Egypt	chicken	2018-1-15
A/chicken/South_Africa/17090050/2017	EPI1514214	A/H5N8	2.3.4.4b	South_Africa	chicken	2017-9-4
A/Bar-headed_Goose/Qinghai/A22/2016	EPI1144047	A/H5N8	2.3.4.4b	Qinghai	Bar-headed_Goose	2016-5-13
A/turkey/Poland/23/2019	EPI1669669	A/H5N8	2.3.4.4b	Poland	turkey	2019-12-30
A/Anas_crecca/Hubei/Chenhu1623-5/2014H5N6	EPI740686	A/H5N6	2.3.4.4b	Hubei	Anas_crecca	2014-3-20
A/chicken/China/YZU-03/2016	EPI2611300	A/H5N1	2.3.4.4b	China	chicken	2016-11-12
A/muscovy_duck/Vietnam/HN-1699/2014	EPI2585003	A/H5N6	2.3.4.4b	Vietnam	muscovy_duck	2014-8-4
A/chicken/Korea/H241/2018	EPI1342087	A/H5N6	2.3.4.4b	Korea	chicken	2018-3-17
A/chicken/South_Africa/499723/2018	EPI1787976	A/H5N8	2.3.4.4b	South_Africa	chicken	2018-6-6
A/chicken/Egypt/F14110D/2017	EPI2146674	A/H5N8	2.3.4.4b	Egypt	chicken	2017-5-16
A/duck/Hunan/04.14YYGK472-O/2015(Mixed)	EPI664621	A/H5N6	2.3.4.4b	Hunan	duck	2015-4-14
A/turkey/Germany-NI/AR3128-L02722/2017	EPI1737364	A/H5N8	2.3.4.4b	Germany-NI	turkey	2017-4-6
A/goose/Egypt/MG3-7201/2017	EPI2580418	A/H5N8	2.3.4.4b	Egypt	goose	2017-1-22
A/Water/Qinghai/i40-44/2016	EPI1145109	A/H5N8	2.3.4.4b	Qinghai	Water	2016-5-14
A/Bar-headed_Goose/Qinghai/a218/2017	EPI1145146	A/H5N8	2.3.4.4b	Qinghai	Bar-headed_Goose	2017-5-16
A/Mal/NL-IJsselmuiden/16015448-002/2016	EPI1019734	A/H5N8	2.3.4.4b	NL-IJsselmuiden	Mal	2016-12-6
A/turkey/Italy/17VIR8199-1/2017	EPI1261551	A/H5N8	2.3.4.4b	Italy	turkey	2017-9-25
A/duck/Zhejiang/W24/2013	EPI530985	A/H5N8	2.3.4.4b	Zhejiang	duck	2013-11-14
A/chicken/Czech_Republic/19556-4/2024	EPI3786098	A/H5N1	2.3.4.4b	Czech_Republic	chicken	2024-12-16
A/chicken/Oregon/24-037945-001/2024	EPI3901737	A/H5N1	2.3.4.4b	Oregon	chicken	2024-12-10
A/tiger/USA/036321-002/2024	EPI3846769	A/H5N1	2.3.4.4b	USA	tiger	2024-1-1
A/turkey/Nebraska/24-036590-002/2024	EPI3884792	A/H5N1	2.3.4.4b	Nebraska	turkey	2024-12-8
A/duck/California/24-035869-001-R/2024	EPI3884736	A/H5N1	2.3.4.4b	California	duck	2024-11-25
A/turkey/South_Dakota/24-037528-001/2024	EPI3901689	A/H5N1	2.3.4.4b	South_Dakota	turkey	2024-12-15
A/duck/Idaho/24-037521-001/2024	EPI3901393	A/H5N1	2.3.4.4b	Idaho	duck	2024-12-12
A/duck/Ohio/24-038008-001/2024	EPI3901857	A/H5N1	2.3.4.4b	Ohio	duck	2024-12-16
A/dairy_cow/USA/036124-001/2024	EPI3846878	A/H5N1	2.3.4.4b	USA	dairy_cow	2024-1-1
A/turkey/Minnesota/24-035355-002/2024	EPI3823697	A/H5N1	2.3.4.4b	Minnesota	turkey	2024-11-25
A/chicken/Utah/24-034635-001/2024	EPI3819563	A/H5N1	2.3.4.4b	Utah	chicken	2024-11-18
A/cat/New_Mexico/F001/2024	EPI3863065	A/H5N1	2.3.4.4b	New_Mexico	cat	2024-1-1
A/pheasant/Kansas/24-037794-009/2024	EPI3901473	A/H5N1	2.3.4.4b	Kansas	pheasant	2024-12-16
A/turkey/Minnesota/24-038168-003/2024	EPI3901929	A/H5N1	2.3.4.4b	Minnesota	turkey	2024-12-19
A/chicken/California/24-034441-003/2024	EPI3819499	A/H5N1	2.3.4.4b	California	chicken	2024-11-18
A/chicken/Israel/1085/2024	EPI3910948	A/H5N1	2.3.4.4b	Israel	chicken	2024-9-19
A/turkey/Wisconsin/24-037154-003/2024	EPI3884712	A/H5N1	2.3.4.4b	Wisconsin	turkey	2024-12-11
A/chicken/Oklahoma/24-035675-002/2024	EPI3823793	A/H5N1	2.3.4.4b	Oklahoma	chicken	2024-11-29
A/chicken/Iowa/24-037491-001/2024	EPI3901633	A/H5N1	2.3.4.4b	Iowa	chicken	2024-12-13
A/Calidris_alba/Belgium/002410005/2024	EPI3864198	A/H5N1	2.3.4.4b	Belgium	Calidris_alba	2024-12-31
A/Hooded_crane/Kagoshima/KU-24-39/2024(H5N1)	EPI3872726	A/H5N1	2.3.4.4b	Kagoshima	Hooded_crane	2024-11-27
A/gadwall/Italy/24VIR11111-2/2024	EPI3819132	A/H5N1	2.3.4.4b	Italy	gadwall	2024-11-30
A/duck/Vietnam/HU16-NS82/2023	EPI2737495	A/H5N1	2.3.4.4b	Vietnam	duck	2023-6-4
A/large-billed_crow/Kanagawa/1403C006/2023	EPI2610700	A/H5N1	2.3.4.4b	Kanagawa	large-billed_crow	2023-3-10
A/crow/Japan/TU-03/2022	EPI2528169	A/H5N1	2.3.4.4b	Japan	crow	2022-12-26
A/chicken/Iwate/21A7T/2022	EPI2917423	A/H5N1	2.3.4.4b	Iwate	chicken	2022-02-11
A/tundra swan/Toyama/1611W001/2022	EPI2610716	A/H5N1	2.3.4.4b	Toyama	tundra swan	2022-11-26
A/chicken/Israel/88/2022	EPI2076237	A/H5N1	2.3.4.4b	Israel	chicken	2022-01-09
A/peregrine falcon/Kanagawa/1409C001T1/2022	EPI2223226	A/H5N1	2.3.4.4b	Kanagawa	peregrine falcon	2022-09-25
A/Cygnus columbianus/Hubei/127/2021	EPI2009516	A/H5N1	2.3.4.4b	Hubei	Cygnus columbianus	2021-12-20
A/duck/Korea/H125/2022	EPI2205109	A/H5N1	2.3.4.4b	Korea	duck	2022-02-05
A/common teal/Korea/WA537/2022	EPI2205093	A/H5N1	2.3.4.4b	Korea	common teal	2022-10-19
A/Little egret/Israel/172/2022	EPI2073615	A/H5N1	2.3.4.4b	Israel	Little egret	2022-01-18
A/goose/China/KUST-05/2021	EPI2882862	A/H5N1	2.3.4.4b	China	goose	2021-12-01
A/duck/Bangladesh/SJCEIRR-58403/2023	EPI2893639	A/H5N1	2.3.4.4b	Bangladesh	duck	2023-06-23
A/Eurasian wigeon/Hokkaido/M184/2022	EPI2213709	A/H5N1	2.3.4.4b	Hokkaido	Eurasian wigeon	2022-10-23
A/Bar-headed Goose/Tibet/XZ1131/2021	EPI1949190	A/H5N1	2.3.4.4b	Tibet	Bar-headed Goose	2021-05-20
A/Bar-headed Goose/Tibet/XZ901/2021	EPI1949198	A/H5N1	2.3.4.4b	Tibet	Bar-headed Goose	2021-05-20
A/chicken/Japan/AZRC-TU-17/2022	EPI2606479	A/H5N1	2.3.4.4b	Japan	chicken	2022-12-01
A/whooper swan/Hokkaido/0111E092/2023	EPI2841141	A/H5N1	2.3.4.4b	Hokkaido	whooper swan	2023-11-22
A/Wildbird/Bangladesh/WB-015-T/2023	EPI3116473	A/H5N1	2.3.4.4b	Bangladesh	Wildbird	2023-01-26
A/swan/Kazakhstan/RPCMV-9809/2023	EPI3071257	A/H5N1	2.3.4.4b	Kazakhstan	swan	2023-12-27
A/environment/Kagoshima/KU-C4/2023 (H5N1)	EPI2794190	A/H5N1	2.3.4.4b	Kagoshima	wild	2023-11-07
